# Supplementary material for: Machine learning-based prediction of E. coli infection in hospitalized patients using a no-code analytical framework
Source: Sci Rep. 2026 Jul 4;16:20563. doi: 10.1038/s41598-026-59795-y (PMC13333015; doi:10.1038/s41598-026-59795-y)
Supplement: Supplementary file 2 — Supplementary Material 2 [file 41598_2026_59795_MOESM2_ESM.ows]

<?xml version='1.0' encoding='utf-8'?>
<scheme version="2.0" title="" description="">
	<nodes>
		<node id="0" name="File" qualified_name="Orange.widgets.data.owfile.OWFile" project_name="Orange3" version="" title="Training Dataset" position="(-815.0, -381.0)" />
		<node id="1" name="kNN" qualified_name="Orange.widgets.model.owknn.OWKNNLearner" project_name="Orange3" version="" title="kNN" position="(-518.0, -257.0)" />
		<node id="2" name="Test and Score" qualified_name="Orange.widgets.evaluate.owtestandscore.OWTestAndScore" project_name="Orange3" version="" title="Test and Score (1)" position="(-331.0, -363.0)" />
		<node id="3" name="Constant" qualified_name="Orange.widgets.model.owconstant.OWConstant" project_name="Orange3" version="" title="Constant" position="(-522.0, -66.0)" />
		<node id="4" name="Logistic Regression" qualified_name="Orange.widgets.model.owlogisticregression.OWLogisticRegression" project_name="Orange3" version="" title="Logistic Regression" position="(-305.0, -69.0)" />
		<node id="5" name="Neural Network" qualified_name="Orange.widgets.model.owneuralnetwork.OWNNLearner" project_name="Orange3" version="" title="Neural Network" position="(-410.0, -67.0)" />
		<node id="6" name="Random Forest" qualified_name="Orange.widgets.model.owrandomforest.OWRandomForest" project_name="Orange3" version="" title="Random Forest" position="(-523.0, -156.0)" />
		<node id="7" name="Naive Bayes" qualified_name="Orange.widgets.model.ownaivebayes.OWNaiveBayes" project_name="Orange3" version="" title="Naive Bayes (1)" position="(-198.0, -70.0)" />
		<node id="8" name="AdaBoost" qualified_name="Orange.widgets.model.owadaboost.OWAdaBoost" project_name="Orange3" version="" title="AdaBoost" position="(-99.0, -68.0)" />
		<node id="9" name="Confusion Matrix" qualified_name="Orange.widgets.evaluate.owconfusionmatrix.OWConfusionMatrix" project_name="Orange3" version="" title="Confusion Matrix" position="(-144.0, -364.0)" />
		<node id="10" name="File" qualified_name="Orange.widgets.data.owfile.OWFile" project_name="Orange3" version="" title="Internal Validation Dataset" position="(187.0, -375.0)" />
		<node id="11" name="Test and Score" qualified_name="Orange.widgets.evaluate.owtestandscore.OWTestAndScore" project_name="Orange3" version="" title="Test and Score" position="(391.0, -358.0)" />
		<node id="12" name="kNN" qualified_name="Orange.widgets.model.owknn.OWKNNLearner" project_name="Orange3" version="" title="kNN (1)" position="(191.0, -255.0)" />
		<node id="13" name="Naive Bayes" qualified_name="Orange.widgets.model.ownaivebayes.OWNaiveBayes" project_name="Orange3" version="" title="Naive Bayes (2)" position="(193.0, -146.0)" />
		<node id="14" name="Neural Network" qualified_name="Orange.widgets.model.owneuralnetwork.OWNNLearner" project_name="Orange3" version="" title="Neural Network (1)" position="(199.0, -35.0)" />
		<node id="15" name="Logistic Regression" qualified_name="Orange.widgets.model.owlogisticregression.OWLogisticRegression" project_name="Orange3" version="" title="Logistic Regression (1)" position="(335.0, -33.0)" />
		<node id="16" name="Random Forest" qualified_name="Orange.widgets.model.owrandomforest.OWRandomForest" project_name="Orange3" version="" title="Random Forest (1)" position="(473.0, -32.0)" />
		<node id="17" name="AdaBoost" qualified_name="Orange.widgets.model.owadaboost.OWAdaBoost" project_name="Orange3" version="" title="AdaBoost (1)" position="(579.0, -32.0)" />
		<node id="18" name="Constant" qualified_name="Orange.widgets.model.owconstant.OWConstant" project_name="Orange3" version="" title="Constant (1)" position="(687.0, -35.0)" />
		<node id="19" name="Confusion Matrix" qualified_name="Orange.widgets.evaluate.owconfusionmatrix.OWConfusionMatrix" project_name="Orange3" version="" title="Confusion Matrix (1)" position="(577.0, -358.0)" />
		<node id="20" name="Rank" qualified_name="Orange.widgets.data.owrank.OWRank" project_name="Orange3" version="" title="Rank" position="(-332.0, -450.0)" />
		<node id="21" name="Distributions" qualified_name="Orange.widgets.visualize.owdistributions.OWDistributions" project_name="Orange3" version="" title="Distributions (1)" position="(392.0, -451.0)" />
		<node id="22" name="Data Table" qualified_name="Orange.widgets.data.owtable.OWTable" project_name="Orange3" version="" title="Data Table (2)" position="(-668.0, -381.0)" />
		<node id="23" name="Select Columns" qualified_name="Orange.widgets.data.owselectcolumns.OWSelectAttributes" project_name="Orange3" version="" title="Select Columns" position="(-467.0, -450.0)" />
		<node id="24" name="Distributions" qualified_name="Orange.widgets.visualize.owdistributions.OWDistributions" project_name="Orange3" version="" title="Distributions (2)" position="(-466.0, -618.0)" />
		<node id="25" name="Select Columns" qualified_name="Orange.widgets.data.owselectcolumns.OWSelectAttributes" project_name="Orange3" version="" title="Select Columns (1)" position="(-467.0, -535.0)" />
		<node id="26" name="Distances" qualified_name="Orange.widgets.unsupervised.owdistances.OWDistances" project_name="Orange3" version="" title="Distances" position="(-331.0, -535.0)" />
		<node id="27" name="Hierarchical Clustering" qualified_name="Orange.widgets.unsupervised.owhierarchicalclustering.OWHierarchicalClustering" project_name="Orange3" version="" title="Hierarchical Clustering" position="(-189.0, -607.0)" />
		<node id="28" name="Box Plot" qualified_name="Orange.widgets.visualize.owboxplot.OWBoxPlot" project_name="Orange3" version="" title="Box Plot (1)" position="(-53.0, -537.0)" />
		<node id="29" name="Select Columns" qualified_name="Orange.widgets.data.owselectcolumns.OWSelectAttributes" project_name="Orange3" version="" title="Select Columns (2)" position="(-467.0, -372.0)" />
		<node id="30" name="File" qualified_name="Orange.widgets.data.owfile.OWFile" project_name="Orange3" version="" title="Training Data " position="(-809.0, -609.0)" />
		<node id="31" name="Data Table" qualified_name="Orange.widgets.data.owtable.OWTable" project_name="Orange3" version="" title="Data Table (1)" position="(-644.0, -611.0)" />
	</nodes>
	<links>
		<link id="0" source_node_id="1" sink_node_id="2" source_channel="Learner" sink_channel="Learner" enabled="true" source_channel_id="learner" sink_channel_id="learner" />
		<link id="1" source_node_id="3" sink_node_id="2" source_channel="Learner" sink_channel="Learner" enabled="true" source_channel_id="learner" sink_channel_id="learner" />
		<link id="2" source_node_id="4" sink_node_id="2" source_channel="Learner" sink_channel="Learner" enabled="true" source_channel_id="learner" sink_channel_id="learner" />
		<link id="3" source_node_id="5" sink_node_id="2" source_channel="Learner" sink_channel="Learner" enabled="true" source_channel_id="learner" sink_channel_id="learner" />
		<link id="4" source_node_id="6" sink_node_id="2" source_channel="Learner" sink_channel="Learner" enabled="true" source_channel_id="learner" sink_channel_id="learner" />
		<link id="5" source_node_id="7" sink_node_id="2" source_channel="Learner" sink_channel="Learner" enabled="true" source_channel_id="learner" sink_channel_id="learner" />
		<link id="6" source_node_id="8" sink_node_id="2" source_channel="Learner" sink_channel="Learner" enabled="true" source_channel_id="learner" sink_channel_id="learner" />
		<link id="7" source_node_id="2" sink_node_id="9" source_channel="Evaluation Results" sink_channel="Evaluation Results" enabled="true" source_channel_id="evaluations_results" sink_channel_id="evaluation_results" />
		<link id="8" source_node_id="10" sink_node_id="11" source_channel="Data" sink_channel="Data" enabled="true" source_channel_id="data" sink_channel_id="train_data" />
		<link id="9" source_node_id="12" sink_node_id="11" source_channel="Learner" sink_channel="Learner" enabled="true" source_channel_id="learner" sink_channel_id="learner" />
		<link id="10" source_node_id="13" sink_node_id="11" source_channel="Learner" sink_channel="Learner" enabled="true" source_channel_id="learner" sink_channel_id="learner" />
		<link id="11" source_node_id="14" sink_node_id="11" source_channel="Learner" sink_channel="Learner" enabled="true" source_channel_id="learner" sink_channel_id="learner" />
		<link id="12" source_node_id="15" sink_node_id="11" source_channel="Learner" sink_channel="Learner" enabled="true" source_channel_id="learner" sink_channel_id="learner" />
		<link id="13" source_node_id="16" sink_node_id="11" source_channel="Learner" sink_channel="Learner" enabled="true" source_channel_id="learner" sink_channel_id="learner" />
		<link id="14" source_node_id="17" sink_node_id="11" source_channel="Learner" sink_channel="Learner" enabled="true" source_channel_id="learner" sink_channel_id="learner" />
		<link id="15" source_node_id="18" sink_node_id="11" source_channel="Learner" sink_channel="Learner" enabled="true" source_channel_id="learner" sink_channel_id="learner" />
		<link id="16" source_node_id="11" sink_node_id="19" source_channel="Evaluation Results" sink_channel="Evaluation Results" enabled="true" source_channel_id="evaluations_results" sink_channel_id="evaluation_results" />
		<link id="17" source_node_id="10" sink_node_id="21" source_channel="Data" sink_channel="Data" enabled="true" source_channel_id="data" sink_channel_id="data" />
		<link id="18" source_node_id="0" sink_node_id="22" source_channel="Data" sink_channel="Data" enabled="true" source_channel_id="data" sink_channel_id="data" />
		<link id="19" source_node_id="23" sink_node_id="20" source_channel="Data" sink_channel="Data" enabled="true" source_channel_id="data" sink_channel_id="data" />
		<link id="20" source_node_id="25" sink_node_id="26" source_channel="Data" sink_channel="Data" enabled="true" source_channel_id="data" sink_channel_id="data" />
		<link id="21" source_node_id="26" sink_node_id="27" source_channel="Distances" sink_channel="Distances" enabled="true" source_channel_id="distances" sink_channel_id="distances" />
		<link id="22" source_node_id="27" sink_node_id="28" source_channel="Selected Data" sink_channel="Data" enabled="true" source_channel_id="selected_data" sink_channel_id="data" />
		<link id="23" source_node_id="22" sink_node_id="29" source_channel="Selected Data" sink_channel="Data" enabled="true" source_channel_id="selected_data" sink_channel_id="data" />
		<link id="24" source_node_id="29" sink_node_id="2" source_channel="Data" sink_channel="Data" enabled="true" source_channel_id="data" sink_channel_id="train_data" />
		<link id="25" source_node_id="30" sink_node_id="31" source_channel="Data" sink_channel="Data" enabled="true" source_channel_id="data" sink_channel_id="data" />
		<link id="26" source_node_id="31" sink_node_id="24" source_channel="Selected Data" sink_channel="Data" enabled="true" source_channel_id="selected_data" sink_channel_id="data" />
		<link id="27" source_node_id="22" sink_node_id="23" source_channel="Selected Data" sink_channel="Data" enabled="true" source_channel_id="selected_data" sink_channel_id="data" />
		<link id="28" source_node_id="31" sink_node_id="25" source_channel="Selected Data" sink_channel="Data" enabled="true" source_channel_id="selected_data" sink_channel_id="data" />
	</links>
	<annotations />
	<thumbnail />
	<node_properties>
		<properties node_id="0" format="pickle">gASVYCIAAAAAAAB9lCiMEmNvbnRyb2xBcmVhVmlzaWJsZZSIjAxyZWNlbnRfcGF0aHOUXZQojB5v
cmFuZ2V3aWRnZXQudXRpbHMuZmlsZWRpYWxvZ3OUjApSZWNlbnRQYXRolJOUKYGUfZQojAdhYnNw
YXRolIxRRTov2K/Ysdin2LPYp9iqINi52YTZitinL1Jlc2VhcmNoL0RyLiBNYWhtb3VkL0UuIGNv
bGkvUHJldmVsYW5jZSAzMDBzIE9yYW5nZS54bHN4lIwGcHJlZml4lE6MB3JlbHBhdGiUTowFdGl0
bGWUjACUjAVzaGVldJRoDowLZmlsZV9mb3JtYXSUTnViaAYpgZR9lChoCYxdRTov2K/Ysdin2LPY
p9iqINi52YTZitinL1Jlc2VhcmNoL0RyLiBNYWhtb3VkL0UuIGNvbGkvUHJldmVsYW5jZSAzMDBz
IHdpdGggUmVzdWx0IGNvbHVtbi54bHN4lGgLTmgMTmgNaA5oD2gOaBBOdWJoBimBlH2UKGgJjFpF
Oi/Yr9ix2KfYs9in2Kog2LnZhNmK2KcvUmVzZWFyY2gvRHIuIE1haG1vdWQvV2F0ZXIvMS9FeHRl
cm5hbCBWYWxpZGF0aW9uIChSZWNvdmVyZWQpLnhsc3iUaAtOaAxOaA1oDmgPaA5oEE51YmgGKYGU
fZQoaAmMRUU6L9iv2LHYp9iz2KfYqiDYudmE2YrYpy9SZXNlYXJjaC9Eci4gTWFobW91ZC9FLiBj
b2xpL1ByZXZlbGFuY2UueGxzeJRoC05oDE5oDWgOaA9oDmgQTnViaAYpgZR9lChoCYwjQzovVXNl
cnMvSFAvRGVza3RvcC9QcmV2ZWxhbmNlLnhsc3iUaAuMB2Jhc2VkaXKUaAyMD1ByZXZlbGFuY2Uu
eGxzeJRoDWgOaA9oDmgQTnViaAYpgZR9lChoCYwiQzovVXNlcnMvSFAvRGVza3RvcC9QcmV2ZWxh
bmNlLmNzdpRoC4wHYmFzZWRpcpRoDIwOUHJldmVsYW5jZS5jc3aUaA1oDmgPaA5oEE51YmgGKYGU
fZQoaAmMLUM6L1VzZXJzL0hQL0Rlc2t0b3AvUmVzZWFyY2gvZmluYWwgcmVzdWx0LmNzdpRoC4wH
YmFzZWRpcpRoDIwQZmluYWwgcmVzdWx0LmNzdpRoDWgOaA9oDmgQTnViaAYpgZR9lChoCYxeQzov
VXNlcnMvSFAvQXBwRGF0YS9Mb2NhbC9Qcm9ncmFtcy9PcmFuZ2UvTGliL3NpdGUtcGFja2FnZXMv
T3JhbmdlL2RhdGFzZXRzL2Jyb3duLXNlbGVjdGVkLnRhYpRoC4wPc2FtcGxlLWRhdGFzZXRzlGgM
jBJicm93bi1zZWxlY3RlZC50YWKUaA1oDmgPaA5oEE51YmgGKYGUfZQoaAmMVEM6L1VzZXJzL0hQ
L0FwcERhdGEvTG9jYWwvUHJvZ3JhbXMvT3JhbmdlL0xpYi9zaXRlLXBhY2thZ2VzL09yYW5nZS9k
YXRhc2V0cy9pcmlzLnRhYpRoC2gsaAyMCGlyaXMudGFilGgNaA5oD2gOaBBOdWJljAtyZWNlbnRf
dXJsc5RdlIwTc2F2ZWRXaWRnZXRHZW9tZXRyeZRDQgHZ0MsAAwAA//////////kAAAYAAAADOAAA
AAAAAAAXAAAF/wAAAzcAAAAAAAAAAAYAAAAAAAAAABcAAAX/AAADN5SMC3NoZWV0X25hbWVzlH2U
jAZzb3VyY2WUSwCMA3VybJRoDowNZG9tYWluX2VkaXRvcpR9lIwLX192ZXJzaW9uX1+USwGMEGNv
bnRleHRfc2V0dGluZ3OUXZQojBVvcmFuZ2V3aWRnZXQuc2V0dGluZ3OUjAdDb250ZXh0lJOUKYGU
fZQojAZ2YWx1ZXOUfZQojAl2YXJpYWJsZXOUXZRoOn2UaEZdlChdlCiMC0RlcGFydG1lbnQglIwU
T3JhbmdlLmRhdGEudmFyaWFibGWUjBBEaXNjcmV0ZVZhcmlhYmxllJOUSwCMSEJ1cm5pbmcsIERl
cm1hdG9sb2d5LCBFTlQsIElDVSwgTklDVSwgT3BodGhhbG1pYywgUElDVSwgU3VyZ2VyeSwgVXJv
bG9neZSJZV2UKIwJRGlhZ25vc2lzlGhOSwBYJAEAAEFuZW1pYSwgQmFjdGVyZW1pYSwgQmFjdGVy
aWFsIEluZmVjdGlvbiwgQmxvb2QgSGVtb2x5c2lzLCBEeXNwbmlhLCBFYXIgSW5mZWN0aW9uLCBF
eWUgSW5mZWN0aW9uLCBHZW5pdGFsIEluZmVjdGlvbiwgR2VuaXRhbCBJbmZlY3Rpb24gKyBQbmV1
bW9uaWEsIEhlbWF0dXJpYSwgSHlwZXJweXJleGlhLCBNZW5pbmdpdGlzLCBNeWFsZ2lhLCBPcmFs
IENhbmRpZGlhc2lzLCBQaGFyeW5naXRpcywgUG5ldW1vbmlhLCBQdXJ1bGVudCwgUHlyZXhpYSwg
UmVzcGlyYXRvcnkgSW5mZWN0aW9uLCBTZXB0ZWNpbWlhLCAuLi6UiWVdlCiMCkFnZS8gTW9udGiU
aEyMEkNvbnRpbnVvdXNWYXJpYWJsZZSTlEsAaA6IZV2UKIwGR2VuZGVylGhOSwCMDEZlbWFsZSwg
TWFsZZSJZV2UKIwLU2FtcGxlIHR5cGWUaE5LAIw1Qmxvb2QsIEJvZHkgZmx1aWQsIFB1cywgU3B1
dHVtLCBVcmluZSwgVXJpbmUgQ2F0aGV0ZXKUiWVdlCiMB0UuIGNvbGmUaE5LAYwEMCwgMZSIZV2U
KIwEQ29kZZRoTIwOU3RyaW5nVmFyaWFibGWUk5RLAmgOiWVdlCiMA0FnZZRoY0sCaA6JZWVzaDxL
AXWMCmF0dHJpYnV0ZXOUKGhLXZQojAdCdXJuaW5nlIwLRGVybWF0b2xvZ3mUjANFTlSUjANJQ1WU
jAROSUNVlIwKT3BodGhhbG1pY5SMBFBJQ1WUjAdTdXJnZXJ5lIwHVXJvbG9neZRlhpRoUV2UKIwG
QW5lbWlhlIwKQmFjdGVyZW1pYZSME0JhY3RlcmlhbCBJbmZlY3Rpb26UjA9CbG9vZCBIZW1vbHlz
aXOUjAdEeXNwbmlhlIwNRWFyIEluZmVjdGlvbpSMDUV5ZSBJbmZlY3Rpb26UjBFHZW5pdGFsIElu
ZmVjdGlvbpSMHUdlbml0YWwgSW5mZWN0aW9uICsgUG5ldW1vbmlhlIwJSGVtYXR1cmlhlIwMSHlw
ZXJweXJleGlhlIwKTWVuaW5naXRpc5SMB015YWxnaWGUjBBPcmFsIENhbmRpZGlhc2lzlIwLUGhh
cnluZ2l0aXOUjAlQbmV1bW9uaWGUjAhQdXJ1bGVudJSMB1B5cmV4aWGUjBVSZXNwaXJhdG9yeSBJ
bmZlY3Rpb26UjApTZXB0ZWNpbWlhlIwOU2tpbiBJbmZlY3Rpb26UjA5TcHV0dW0gY29waW91c5SM
A1VUSZSME1VyaW5hdGlvbiBJcnJlZ3VsYXKUjA9VcmluZSByZXRlbnRpb26UjA9Xb3VuZCBJbmZl
Y3Rpb26UZYaUaFRLAoaUaFhdlCiMBkZlbWFsZZSMBE1hbGWUZYaUaFtdlCiMBUJsb29klIwKQm9k
eSBmbHVpZJSMA1B1c5SMBlNwdXR1bZSMBVVyaW5llIwOVXJpbmUgQ2F0aGV0ZXKUZYaUjAdFLiBj
b2xplF2UKIwBMJSMATGUZYaUdJSMBW1ldGFzlGhhSwOGlGhlSwOGlIaUjApjbGFzc192YXJzlCmM
Em1vZGlmaWVkX3ZhcmlhYmxlc5RdlHViaEEpgZR9lChoRH2UKGhGXZRoOn2UaEZdlChdlCiMC0Rl
cGFydG1lbnQglGhOSwCMSEJ1cm5pbmcsIERlcm1hdG9sb2d5LCBFTlQsIElDVSwgTklDVSwgT3Bo
dGhhbG1pYywgUElDVSwgU3VyZ2VyeSwgVXJvbG9neZSJZV2UKIwJRGlhZ25vc2lzlGhOSwBYJAEA
AEFuZW1pYSwgQmFjdGVyZW1pYSwgQmFjdGVyaWFsIEluZmVjdGlvbiwgQmxvb2QgSGVtb2x5c2lz
LCBEeXNwbmlhLCBFYXIgSW5mZWN0aW9uLCBFeWUgSW5mZWN0aW9uLCBHZW5pdGFsIEluZmVjdGlv
biwgR2VuaXRhbCBJbmZlY3Rpb24gKyBQbmV1bW9uaWEsIEhlbWF0dXJpYSwgSHlwZXJweXJleGlh
LCBNZW5pbmdpdGlzLCBNeWFsZ2lhLCBPcmFsIENhbmRpZGlhc2lzLCBQaGFyeW5naXRpcywgUG5l
dW1vbmlhLCBQdXJ1bGVudCwgUHlyZXhpYSwgUmVzcGlyYXRvcnkgSW5mZWN0aW9uLCBTZXB0ZWNp
bWlhLCAuLi6UiWVdlCiMCkFnZS8gTW9udGiUaFZLAGgOiGVdlCiMBkdlbmRlcpRoTksAjAxGZW1h
bGUsIE1hbGWUiWVdlCiMC1NhbXBsZSB0eXBllGhOSwCMNUJsb29kLCBCb2R5IGZsdWlkLCBQdXMs
IFNwdXR1bSwgVXJpbmUsIFVyaW5lIENhdGhldGVylIllXZQojAZSZXN1bHSUaE5LAoxLQy4gYWxi
aWNhbnMsIEUuIGNvbGksIEVudGVyb2JhY3RlciwgSy4gcG5ldW1vbmlhZSwgTm8gZ3Jvd3RoLCBQ
LiBhZXJ1Z2lub3NhlIllXZQojAdFLiBjb2xplGhOSwGMBDAsIDGUiGVdlCiMBENvZGWUaGNLAmgO
iWVdlCiMA0FnZZRoY0sCaA6JZWVzaDxLAXVoZihor12UKIwHQnVybmluZ5SMC0Rlcm1hdG9sb2d5
lIwDRU5UlIwDSUNVlIwETklDVZSMCk9waHRoYWxtaWOUjARQSUNVlIwHU3VyZ2VyeZSMB1Vyb2xv
Z3mUZYaUaLJdlCiMBkFuZW1pYZSMCkJhY3RlcmVtaWGUjBNCYWN0ZXJpYWwgSW5mZWN0aW9ulIwP
Qmxvb2QgSGVtb2x5c2lzlIwHRHlzcG5pYZSMDUVhciBJbmZlY3Rpb26UjA1FeWUgSW5mZWN0aW9u
lIwRR2VuaXRhbCBJbmZlY3Rpb26UjB1HZW5pdGFsIEluZmVjdGlvbiArIFBuZXVtb25pYZSMCUhl
bWF0dXJpYZSMDEh5cGVycHlyZXhpYZSMCk1lbmluZ2l0aXOUjAdNeWFsZ2lhlIwQT3JhbCBDYW5k
aWRpYXNpc5SMC1BoYXJ5bmdpdGlzlIwJUG5ldW1vbmlhlIwIUHVydWxlbnSUjAdQeXJleGlhlIwV
UmVzcGlyYXRvcnkgSW5mZWN0aW9ulIwKU2VwdGVjaW1pYZSMDlNraW4gSW5mZWN0aW9ulIwOU3B1
dHVtIGNvcGlvdXOUjANVVEmUjBNVcmluYXRpb24gSXJyZWd1bGFylIwPVXJpbmUgcmV0ZW50aW9u
lIwPV291bmQgSW5mZWN0aW9ulGWGlGi1SwKGlGi3XZQojAZGZW1hbGWUjARNYWxllGWGlGi6XZQo
jAVCbG9vZJSMCkJvZHkgZmx1aWSUjANQdXOUjAZTcHV0dW2UjAVVcmluZZSMDlVyaW5lIENhdGhl
dGVylGWGlGi9XZQojAtDLiBhbGJpY2Fuc5RowIwMRW50ZXJvYmFjdGVylIwNSy4gcG5ldW1vbmlh
ZZSMCU5vIGdyb3d0aJSMDVAuIGFlcnVnaW5vc2GUZYaUaMBdlChonWieZYaUdJRooWjDSwOGlGjF
SwOGlIaUaKUpaKZdlHViaEEpgZR9lChoRH2UKIwJdmFyaWFibGVzlF2UjA1kb21haW5fZWRpdG9y
lH2UagsBAABdlChdlCiMBFllYXKUaFZLAGgOiGVdlCiMBU1vbnRolGhWSwBoDohlXZQojApXYXRl
cl9UeXBllGhOSwGMDUVmZmx1ZW50LCBSYXeUiWVdlCiMCVR1cmJpZGl0eZRoVksAaA6IZV2UKIwC
cEiUaFZLAGgOiGVdlCiMAkVDlGhWSwBoDohlXZQojANURFOUaFZLAGgOiGVdlCiMFlRvdGFsX2Fs
a2FsaW5pdHlfQ2FDTzOUaFZLAGgOiGVdlCiMAkNMlGhWSwBoDohlXZQojANTTzSUaFZLAGgOiGVd
lCiMFVRvdGFsX2hhcmRuZXNzX0NhIENPM5RoVksAaA6IZV2UKIwLQ2FfSGFyZG5lc3OUaFZLAGgO
iGVdlCiMC01nX0hhcmRuZXNzlGhWSwBoDohlXZQojANOSDOUaFZLAGgOiGVdlCiMA05PM5RoTksA
jAUwLCBORJSJZV2UKIwCRmWUaFZLAGgOiGVdlCiMAk1ulGhWSwBoDohlXZQojBZUb3RhbF9Db3Vu
dCBhdF8gMzXCsEMglGhWSwBoDohlXZQojBFUb3RhbF9jb2xpZm9ybSAgIJRoVksAaA6IZV2UKIwO
RmVjYWxfY29saWZvcm2UaFZLAGgOiGVdlCiMCUZlYXR1cmUgMZRoVksAaA6IZV2UKIwJRmVhdHVy
ZSAylGhWSwBoDohlXZQojAlGZWF0dXJlIDOUaFZLAGgOiGVdlCiMCUZlYXR1cmUgNJRoVksAaA6I
ZV2UKIwJRmVhdHVyZSA1lGhWSwBoDohlXZQojAlGZWF0dXJlIDaUaFZLAGgOiGVdlCiMCUZlYXR1
cmUgN5RoVksAaA6IZV2UKIwJRmVhdHVyZSA4lGhWSwBoDohlXZQojAlGZWF0dXJlIDmUaFZLAGgO
iGVdlCiMCkZlYXR1cmUgMTCUaFZLAGgOiGVdlCiMCkZlYXR1cmUgMTGUaFZLAGgOiGVdlCiMCkZl
YXR1cmUgMTKUaFZLAGgOiGVdlCiMCkZlYXR1cmUgMTOUaFZLAGgOiGVdlCiMCkZlYXR1cmUgMTSU
aFZLAGgOiGVdlCiMBGNvZGWUaGNLAmgOiWVdlCiMA05PMpRoY0sCaA6JZWVzaDxLAXVoZihqEQEA
AEsChpRqEwEAAEsChpRqFQEAAF2UKIwIRWZmbHVlbnSUjANSYXeUZYaUahgBAABLAoaUahoBAABL
AoaUahwBAABLAoaUah4BAABLAoaUaiABAABLAoaUaiIBAABLAoaUaiQBAABLAoaUaiYBAABLAoaU
aigBAABLAoaUaioBAABLAoaUaiwBAABLAoaUai4BAABdlChonYwCTkSUZYaUajEBAABLAoaUajMB
AABLAoaUajUBAABLAoaUajcBAABLAoaUajkBAABLAoaUajsBAABLAoaUaj0BAABLAoaUaj8BAABL
AoaUakEBAABLAoaUakMBAABLAoaUakUBAABLAoaUakcBAABLAoaUakkBAABLAoaUaksBAABLAoaU
ak0BAABLAoaUak8BAABLAoaUalEBAABLAoaUalMBAABLAoaUalUBAABLAoaUdJRooWpXAQAASwOG
lGpZAQAASwOGlIaUaKUpaKZdlHViaEEpgZR9lChoRH2UKGoLAQAAXZRqDQEAAH2UagsBAABdlChd
lCiMC0RlcGFydG1lbnQglGhOSwCMSEJ1cm5pbmcsIERlcm1hdG9sb2d5LCBFTlQsIElDVSwgTklD
VSwgT3BodGhhbG1pYywgUElDVSwgU3VyZ2VyeSwgVXJvbG9neZSJZV2UKIwJRGlhZ25vc2lzlGhO
SwBYJAEAAEFuZW1pYSwgQmFjdGVyZW1pYSwgQmFjdGVyaWFsIEluZmVjdGlvbiwgQmxvb2QgSGVt
b2x5c2lzLCBEeXNwbmlhLCBFYXIgSW5mZWN0aW9uLCBFeWUgSW5mZWN0aW9uLCBHZW5pdGFsIElu
ZmVjdGlvbiwgR2VuaXRhbCBJbmZlY3Rpb24gKyBQbmV1bW9uaWEsIEhlbWF0dXJpYSwgSHlwZXJw
eXJleGlhLCBNZW5pbmdpdGlzLCBNeWFsZ2lhLCBPcmFsIENhbmRpZGlhc2lzLCBQaGFyeW5naXRp
cywgUG5ldW1vbmlhLCBQdXJ1bGVudCwgUHlyZXhpYSwgUmVzcGlyYXRvcnkgSW5mZWN0aW9uLCBT
ZXB0ZWNpbWlhLCAuLi6UiWVdlCiMCkFnZS8gTW9udGiUaFZLAGgOiGVdlCiMBkdlbmRlcpRoTksA
jAxGZW1hbGUsIE1hbGWUiWVdlCiMC1NhbXBsZSB0eXBllGhOSwCMNUJsb29kLCBCb2R5IGZsdWlk
LCBQdXMsIFNwdXR1bSwgVXJpbmUsIFVyaW5lIENhdGhldGVylIllXZQojAZSZXN1bHSUaE5LAIxh
Q2FuZGlkYSBhbGJpY2FucywgRS4gY29saSwgRW50ZXJvYmFjdGVyLCBLbGVic2llbGxhIHBuZXVt
b25pYWUsIE5vIGdyb3d0aCwgUHNldWRvbW9uYXMgYWVydWdpbm9zYZSJZV2UKIwHRS4gY29saZRo
TksBjAQwLCAxlIhlXZQojARDb2RllGhjSwJoDollXZQojANBZ2WUaGNLAmgOiWVlc2g8SwF1aGYo
ao0BAABdlCiMB0J1cm5pbmeUjAtEZXJtYXRvbG9neZSMA0VOVJSMA0lDVZSMBE5JQ1WUjApPcGh0
aGFsbWljlIwEUElDVZSMB1N1cmdlcnmUjAdVcm9sb2d5lGWGlGqQAQAAXZQojAZBbmVtaWGUjApC
YWN0ZXJlbWlhlIwTQmFjdGVyaWFsIEluZmVjdGlvbpSMD0Jsb29kIEhlbW9seXNpc5SMB0R5c3Bu
aWGUjA1FYXIgSW5mZWN0aW9ulIwNRXllIEluZmVjdGlvbpSMEUdlbml0YWwgSW5mZWN0aW9ulIwd
R2VuaXRhbCBJbmZlY3Rpb24gKyBQbmV1bW9uaWGUjAlIZW1hdHVyaWGUjAxIeXBlcnB5cmV4aWGU
jApNZW5pbmdpdGlzlIwHTXlhbGdpYZSMEE9yYWwgQ2FuZGlkaWFzaXOUjAtQaGFyeW5naXRpc5SM
CVBuZXVtb25pYZSMCFB1cnVsZW50lIwHUHlyZXhpYZSMFVJlc3BpcmF0b3J5IEluZmVjdGlvbpSM
ClNlcHRlY2ltaWGUjA5Ta2luIEluZmVjdGlvbpSMDlNwdXR1bSBjb3Bpb3VzlIwDVVRJlIwTVXJp
bmF0aW9uIElycmVndWxhcpSMD1VyaW5lIHJldGVudGlvbpSMD1dvdW5kIEluZmVjdGlvbpRlhpRq
kwEAAEsChpRqlQEAAF2UKIwGRmVtYWxllIwETWFsZZRlhpRqmAEAAF2UKIwFQmxvb2SUjApCb2R5
IGZsdWlklIwDUHVzlIwGU3B1dHVtlIwFVXJpbmWUjA5VcmluZSBDYXRoZXRlcpRlhpRqmwEAAF2U
KIwQQ2FuZGlkYSBhbGJpY2Fuc5RqngEAAIwMRW50ZXJvYmFjdGVylIwVS2xlYnNpZWxsYSBwbmV1
bW9uaWFllIwJTm8gZ3Jvd3RolIwWUHNldWRvbW9uYXMgYWVydWdpbm9zYZRlhpRqngEAAF2UKGid
aJ5lhpR0lGihaqEBAABLA4aUaqMBAABLA4aUhpRopSlopl2UdWJoQSmBlH2UKGhEfZQojAl2YXJp
YWJsZXOUXZSMDWRvbWFpbl9lZGl0b3KUfZRq6QEAAF2UKF2UKIwLRGVwYXJ0bWVudCCUaE5LAIxI
QnVybmluZywgRGVybWF0b2xvZ3ksIEVOVCwgSUNVLCBOSUNVLCBPcGh0aGFsbWljLCBQSUNVLCBT
dXJnZXJ5LCBVcm9sb2d5lIllXZQojAlEaWFnbm9zaXOUaE5LAFgkAQAAQW5lbWlhLCBCYWN0ZXJl
bWlhLCBCYWN0ZXJpYWwgSW5mZWN0aW9uLCBCbG9vZCBIZW1vbHlzaXMsIER5c3BuaWEsIEVhciBJ
bmZlY3Rpb24sIEV5ZSBJbmZlY3Rpb24sIEdlbml0YWwgSW5mZWN0aW9uLCBHZW5pdGFsIEluZmVj
dGlvbiArIFBuZXVtb25pYSwgSGVtYXR1cmlhLCBIeXBlcnB5cmV4aWEsIE1lbmluZ2l0aXMsIE15
YWxnaWEsIE9yYWwgQ2FuZGlkaWFzaXMsIFBoYXJ5bmdpdGlzLCBQbmV1bW9uaWEsIFB1cnVsZW50
LCBQeXJleGlhLCBSZXNwaXJhdG9yeSBJbmZlY3Rpb24sIFNlcHRlY2ltaWEsIC4uLpSJZV2UKIwK
QWdlLyBNb250aJRoVksAaA6IZV2UKIwGR2VuZGVylGhOSwCMDEZlbWFsZSwgTWFsZZSJZV2UKIwL
U2FtcGxlIHR5cGWUaE5LAIw1Qmxvb2QsIEJvZHkgZmx1aWQsIFB1cywgU3B1dHVtLCBVcmluZSwg
VXJpbmUgQ2F0aGV0ZXKUiWVdlCiMBlJlc3VsdJRoTksAjGtDYW5kaWRhLCBDYW5kaWRhIGFsYmlj
YW5zLCBFLiBjb2xpLCBFLmNvbGksIEVudGVyb2JhY3RlciwgS2xlYnNpZWxsYSBzcHAsIE5vIGdy
b3d0aCwgUHNldWRvbW9uYXMgYWVydWdpbm9zYZSJZV2UKIwHRS4gY29saZRoTksBjAQwLCAxlIhl
XZQojARDb2RllGhjSwNoDollXZQojANBZ2WUaE5LA2gOiWVlc2g8SwF1aGYojAtEZXBhcnRtZW50
IJRdlCiMB0J1cm5pbmeUjAtEZXJtYXRvbG9neZSMA0VOVJSMA0lDVZSMBE5JQ1WUjApPcGh0aGFs
bWljlIwEUElDVZSMB1N1cmdlcnmUjAdVcm9sb2d5lGWGlIwJRGlhZ25vc2lzlF2UKIwGQW5lbWlh
lIwKQmFjdGVyZW1pYZSME0JhY3RlcmlhbCBJbmZlY3Rpb26UjA9CbG9vZCBIZW1vbHlzaXOUjAdE
eXNwbmlhlIwNRWFyIEluZmVjdGlvbpSMDUV5ZSBJbmZlY3Rpb26UjBFHZW5pdGFsIEluZmVjdGlv
bpSMHUdlbml0YWwgSW5mZWN0aW9uICsgUG5ldW1vbmlhlIwJSGVtYXR1cmlhlIwMSHlwZXJweXJl
eGlhlIwKTWVuaW5naXRpc5SMB015YWxnaWGUjBBPcmFsIENhbmRpZGlhc2lzlIwLUGhhcnluZ2l0
aXOUjAlQbmV1bW9uaWGUjAhQdXJ1bGVudJSMB1B5cmV4aWGUjBVSZXNwaXJhdG9yeSBJbmZlY3Rp
b26UjApTZXB0ZWNpbWlhlIwOU2tpbiBJbmZlY3Rpb26UjA5TcHV0dW0gY29waW91c5SMA1VUSZSM
E1VyaW5hdGlvbiBJcnJlZ3VsYXKUjA9VcmluZSByZXRlbnRpb26UjA9Xb3VuZCBJbmZlY3Rpb26U
ZYaUjApBZ2UvIE1vbnRolEsChpSMBkdlbmRlcpRdlCiMBkZlbWFsZZSMBE1hbGWUZYaUjAtTYW1w
bGUgdHlwZZRdlCiMBUJsb29klIwKQm9keSBmbHVpZJSMA1B1c5SMBlNwdXR1bZSMBVVyaW5llIwO
VXJpbmUgQ2F0aGV0ZXKUZYaUjAZSZXN1bHSUXZQojAdDYW5kaWRhlIwQQ2FuZGlkYSBhbGJpY2Fu
c5SMB0UuIGNvbGmUjAZFLmNvbGmUjAxFbnRlcm9iYWN0ZXKUjA5LbGVic2llbGxhIHNwcJSMCU5v
IGdyb3d0aJSMFlBzZXVkb21vbmFzIGFlcnVnaW5vc2GUZYaUakMCAABdlChonWieZYaUdJRooYwE
Q29kZZRLA4aUjANBZ2WUSwOGlIaUaKUpaKZdlHViZXUu
</properties>
		<properties node_id="1" format="literal">{'auto_apply': True, 'controlAreaVisible': True, 'learner_name': '', 'metric_index': 0, 'n_neighbors': 5, 'savedWidgetGeometry': b'\x01\xd9\xd0\xcb\x00\x03\x00\x00\x00\x00\x02\x8f\x00\x00\x01\x0f\x00\x00\x03q\x00\x00\x02\x0c\x00\x00\x02\x90\x00\x00\x01-\x00\x00\x03p\x00\x00\x02\x0b\x00\x00\x00\x00\x00\x00\x00\x00\x06\x00\x00\x00\x02\x90\x00\x00\x01-\x00\x00\x03p\x00\x00\x02\x0b', 'weight_index': 0, '__version__': 1}</properties>
		<properties node_id="2" format="pickle">gASVAgwAAAAAAAB9lCiMFGNvbXBhcmlzb25fY3JpdGVyaW9ulEsAjBJjb250cm9sQXJlYVZpc2li
bGWUiIwNY3Zfc3RyYXRpZmllZJSIjAduX2ZvbGRzlEsDjAluX3JlcGVhdHOUSwOMCnJlc2FtcGxp
bmeUSwCMBHJvcGWURz+5mZmZmZmajAtzYW1wbGVfc2l6ZZRLCYwTc2F2ZWRXaWRnZXRHZW9tZXRy
eZRDQgHZ0MsAAwAA//////////kAAAYAAAADOAAAAAAAAAAXAAAF/wAAAzcAAAAAAgAAAAYAAAAA
AAAAABcAAAX/AAADN5SMEnNodWZmbGVfc3RyYXRpZmllZJSIjAh1c2Vfcm9wZZSJjAtzY29yZV90
YWJsZZR9lIwQc2hvd19zY29yZV9oaW50c5R9lCiMBk1vZGVsX5SIjAZUcmFpbl+UiYwFVGVzdF+U
iYwCQ0GUiIwXUHJlY2lzaW9uUmVjYWxsRlN1cHBvcnSUiIwLVGFyZ2V0U2NvcmWUiIwJUHJlY2lz
aW9ulIiMBlJlY2FsbJSIjAJGMZSIjANBVUOUiIwHTG9nTG9zc5SJjAtTcGVjaWZpY2l0eZSJjBdN
YXR0aGV3c0NvcnJDb2VmZmljaWVudJSIjANNU0WUiIwEUk1TRZSIjANNQUWUiIwETUFQRZSIjAVT
TUFQRZSIjAJSMpSIjAZDVlJNU0WUiYwPQ2x1c3RlcmluZ1Njb3JllIiMClNpbGhvdWV0dGWUiIwX
QWRqdXN0ZWRNdXR1YWxJbmZvU2NvcmWUiHVzjAtfX3ZlcnNpb25fX5RLBIwQY29udGV4dF9zZXR0
aW5nc5RdlCiMFW9yYW5nZXdpZGdldC5zZXR0aW5nc5SMB0NvbnRleHSUk5QpgZR9lCiMBnZhbHVl
c5R9lCiMD2NsYXNzX3NlbGVjdGlvbpSMATGUSv////+GlIwMZm9sZF9mZWF0dXJllE5K/v///4aU
jBVmb2xkX2ZlYXR1cmVfc2VsZWN0ZWSUiUr+////hpRoDX2UaChLBHWMCmF0dHJpYnV0ZXOUKIwL
RGVwYXJ0bWVudCCUSwGGlIwJRGlhZ25vc2lzlEsBhpSMCkFnZS8gTW9udGiUSwKGlIwGR2VuZGVy
lEsBhpSMC1NhbXBsZSB0eXBllEsBhpR0lIwFbWV0YXOUjARDb2RllEsDhpSMA0FnZZRLA4aUhpSM
CmNsYXNzX3ZhcnOUjAdFLiBjb2xplEsBhpSFlHViaC0pgZR9lChoMH2UKGgyaDNK/////4aUaDVO
Sv7///+GlGg3iUr+////hpRoDX2UaChLBHVoOiiMCURpYWdub3Npc5RLAYaUjAtEZXBhcnRtZW50
IJRLAYaUjAtTYW1wbGUgdHlwZZRLAYaUjApBZ2UvIE1vbnRolEsChpSMBkdlbmRlcpRLAYaUdJRo
RiloTIwHRS4gY29saZRLAYaUhZR1YmgtKYGUfZQoaDB9lChoMmgzSv////+GlGg1Tkr+////hpRo
N4lK/v///4aUaA19lGgoSwR1aDoojAZSZXN1bHSUSwGGlGhXSwGGlGhZSwGGlGhbSwGGlGhdSwKG
lGhfSwGGlHSUaEYpaExoYksBhpSFlHViaC0pgZR9lChoMH2UKGgyaDNK/////4aUaDVOSv7///+G
lGg3iUr+////hpRoDX2UaChLBHVoOihobEsBhpRoV0sBhpRoWUsBhpRoW0sBhpRoXUsChpRoX0sB
hpR0lGhGjARDb2RllEsDhpSFlGhMaGJLAYaUhZR1YmgtKYGUfZQoaDB9lChoMmgzSv////+GlGg1
Tkr+////hpRoN4lK/v///4aUaA19lGgoSwR1aDooaGxLAYaUaFdLAYaUaFlLAYaUaFtLAYaUaF1L
AoaUaF9LAYaUdJRoRmiESwOGlIwDQWdllEsDhpSGlGhMaGJLAYaUhZR1YmgtKYGUfZQoaDB9lCho
MmgzSv////+GlGg1Tkr+////hpRoN4lK/v///4aUaA19lGgoSwR1aDoojAtEZXBhcnRtZW50IJRL
AYaUjAlEaWFnbm9zaXOUSwGGlIwKQWdlLyBNb250aJRLAoaUjAZHZW5kZXKUSwGGlIwLU2FtcGxl
IHR5cGWUSwGGlHSUaEYpaEyMB0UuIGNvbGmUSwGGlIWUdWJoLSmBlH2UKGgwfZQojA9jbGFzc19z
ZWxlY3Rpb26UaDNK/////4aUjAxmb2xkX2ZlYXR1cmWUTkr+////hpSMFWZvbGRfZmVhdHVyZV9z
ZWxlY3RlZJSJSv7///+GlIwLc2NvcmVfdGFibGWUfZRoKEsEdWg6KIwLRGVwYXJ0bWVudCCUSwGG
lIwJRGlhZ25vc2lzlEsBhpSMBkdlbmRlcpRLAYaUjAtTYW1wbGUgdHlwZZRLAYaUjAdFLiBjb2xp
lEsBhpR0lGhGKWhMjApBZ2UvIE1vbnRolEsChpSFlHViaC0pgZR9lChoMH2UKGi1jCEoTm9uZSwg
c2hvdyBhdmVyYWdlIG92ZXIgY2xhc3NlcymUSv////+GlGi3Tkr+////hpRouYlK/v///4aUaLt9
lGgoSwR1aDoojARZZWFylEsChpSMBU1vbnRolEsChpSMCVR1cmJpZGl0eZRLAoaUjAJwSJRLAoaU
jAJFQ5RLAoaUjANURFOUSwKGlIwWVG90YWxfYWxrYWxpbml0eV9DYUNPM5RLAoaUjAJDTJRLAoaU
jANTTzSUSwKGlIwVVG90YWxfaGFyZG5lc3NfQ2EgQ08zlEsChpSMC0NhX0hhcmRuZXNzlEsChpSM
C01nX0hhcmRuZXNzlEsChpSMA05IM5RLAoaUjANOTzOUSwGGlIwCRmWUSwKGlIwCTW6USwKGlIwW
VG90YWxfQ291bnQgYXRfIDM1wrBDIJRLAoaUjBFUb3RhbF9jb2xpZm9ybSAgIJRLAoaUjA5GZWNh
bF9jb2xpZm9ybZRLAoaUjAlGZWF0dXJlIDGUSwKGlIwJRmVhdHVyZSAylEsChpSMCUZlYXR1cmUg
M5RLAoaUjAlGZWF0dXJlIDSUSwKGlIwJRmVhdHVyZSA1lEsChpSMCUZlYXR1cmUgNpRLAoaUjAlG
ZWF0dXJlIDeUSwKGlIwJRmVhdHVyZSA4lEsChpSMCUZlYXR1cmUgOZRLAoaUjApGZWF0dXJlIDEw
lEsChpSMCkZlYXR1cmUgMTGUSwKGlIwKRmVhdHVyZSAxMpRLAoaUjApGZWF0dXJlIDEzlEsChpSM
CkZlYXR1cmUgMTSUSwKGlHSUaEaMBGNvZGWUSwOGlIwDTk8ylEsDhpSGlGhMjApXYXRlcl9UeXBl
lEsBhpSFlHViaC0pgZR9lChoMH2UKGi1aM5K/////4aUaLdOSv7///+GlGi5iUr+////hpRou32U
aChLBHVoOiiMC0RlcGFydG1lbnQglEsBhpSMCURpYWdub3Npc5RLAYaUjApBZ2UvIE1vbnRolEsC
hpSMBkdlbmRlcpRLAYaUjAtTYW1wbGUgdHlwZZRLAYaUjAZSZXN1bHSUSwGGlHSUaEaMBENvZGWU
SwOGlIwDQWdllEsDhpSGlGhMjAdFLiBjb2xplEsBhpSFlHViaC0pgZR9lChoMH2UKGi1aDNK////
/4aUaLdOSv7///+GlGi5iUr+////hpRou32UaChLBHVoOowKQWdlLyBNb250aJRLAoaUjAZHZW5k
ZXKUSwGGlIwLU2FtcGxlIHR5cGWUSwGGlIeUaEYpaEyMB0UuIGNvbGmUSwGGlIWUdWJoLSmBlH2U
KGgwfZQojA9jbGFzc19zZWxlY3Rpb26UaDNK/////4aUjAxmb2xkX2ZlYXR1cmWUTkr+////hpSM
FWZvbGRfZmVhdHVyZV9zZWxlY3RlZJSJSv7///+GlIwLc2NvcmVfdGFibGWUfZRoKEsEdWg6KIwL
RGVwYXJ0bWVudCCUSwGGlIwJRGlhZ25vc2lzlEsBhpSMCkFnZS8gTW9udGiUSwKGlIwGR2VuZGVy
lEsBhpSMC1NhbXBsZSB0eXBllEsBhpSMBlJlc3VsdJRLAYaUdJRoRiloTIwHRS4gY29saZRLAYaU
hZR1YmV1Lg==
</properties>
		<properties node_id="3" format="literal">{'auto_apply': True, 'controlAreaVisible': True, 'learner_name': '', 'savedWidgetGeometry': b'\x01\xd9\xd0\xcb\x00\x03\x00\x00\x00\x00\x02\xa4\x00\x00\x01D\x00\x00\x03[\x00\x00\x01\xd6\x00\x00\x02\xa5\x00\x00\x01b\x00\x00\x03Z\x00\x00\x01\xd5\x00\x00\x00\x00\x00\x00\x00\x00\x06\x00\x00\x00\x02\xa5\x00\x00\x01b\x00\x00\x03Z\x00\x00\x01\xd5', '__version__': 1}</properties>
		<properties node_id="4" format="literal">{'C_index': 62, 'auto_apply': True, 'class_weight': False, 'controlAreaVisible': True, 'learner_name': '', 'penalty_type': 0, 'savedWidgetGeometry': b'\x01\xd9\xd0\xcb\x00\x03\x00\x00\x00\x00\x02\x93\x00\x00\x00\xfc\x00\x00\x03l\x00\x00\x02\x1f\x00\x00\x02\x94\x00\x00\x01\x1a\x00\x00\x03k\x00\x00\x02\x1e\x00\x00\x00\x00\x00\x00\x00\x00\x06\x00\x00\x00\x02\x94\x00\x00\x01\x1a\x00\x00\x03k\x00\x00\x02\x1e', '__version__': 2}</properties>
		<properties node_id="5" format="literal">{'activation_index': 3, 'alpha_index': 1, 'auto_apply': True, 'controlAreaVisible': True, 'hidden_layers_input': '100,', 'learner_name': '', 'max_iterations': 200, 'replicable': True, 'savedWidgetGeometry': b'\x01\xd9\xd0\xcb\x00\x03\x00\x00\x00\x00\x02`\x00\x00\x00\xf0\x00\x00\x03\xa0\x00\x00\x02*\x00\x00\x02a\x00\x00\x01\x0e\x00\x00\x03\x9f\x00\x00\x02)\x00\x00\x00\x00\x00\x00\x00\x00\x06\x00\x00\x00\x02a\x00\x00\x01\x0e\x00\x00\x03\x9f\x00\x00\x02)', 'solver_index': 2, '__version__': 2}</properties>
		<properties node_id="6" format="literal">{'auto_apply': True, 'class_weight': False, 'controlAreaVisible': True, 'index_output': 0, 'learner_name': '', 'max_depth': 3, 'max_features': 5, 'min_samples_split': 5, 'n_estimators': 10, 'savedWidgetGeometry': b'\x01\xd9\xd0\xcb\x00\x03\x00\x00\x00\x00\x02C\x00\x00\x00\xcf\x00\x00\x03\xbd\x00\x00\x025\x00\x00\x02D\x00\x00\x00\xed\x00\x00\x03\xbc\x00\x00\x024\x00\x00\x00\x00\x00\x00\x00\x00\x06\x00\x00\x00\x02D\x00\x00\x00\xed\x00\x00\x03\xbc\x00\x00\x024', 'use_max_depth': False, 'use_max_features': False, 'use_min_samples_split': True, 'use_random_state': False, '__version__': 1}</properties>
		<properties node_id="7" format="literal">{'auto_apply': True, 'controlAreaVisible': True, 'learner_name': '', 'savedWidgetGeometry': b'\x01\xd9\xd0\xcb\x00\x03\x00\x00\x00\x00\x02\xa4\x00\x00\x01D\x00\x00\x03[\x00\x00\x01\xd6\x00\x00\x02\xa5\x00\x00\x01b\x00\x00\x03Z\x00\x00\x01\xd5\x00\x00\x00\x00\x00\x00\x00\x00\x06\x00\x00\x00\x02\xa5\x00\x00\x01b\x00\x00\x03Z\x00\x00\x01\xd5', '__version__': 1}</properties>
		<properties node_id="8" format="literal">{'auto_apply': True, 'controlAreaVisible': True, 'learner_name': '', 'learning_rate': 1.0, 'loss_index': 0, 'n_estimators': 50, 'random_seed': 0, 'savedWidgetGeometry': None, 'use_random_seed': False, '__version__': 1}</properties>
		<properties node_id="9" format="pickle">gASVnQEAAAAAAAB9lCiMEmFwcGVuZF9wcmVkaWN0aW9uc5SIjBRhcHBlbmRfcHJvYmFiaWxpdGll
c5SJjAphdXRvY29tbWl0lIiMEmNvbnRyb2xBcmVhVmlzaWJsZZSIjBNzYXZlZFdpZGdldEdlb21l
dHJ5lENCAdnQywADAAAAAAEdAAAAAAAABAwAAAFyAAABHgAAAB4AAAQLAAABcQAAAAAAAAAABgAA
AAEeAAAAHgAABAsAAAFxlIwQc2VsZWN0ZWRfbGVhcm5lcpRdlEsAYYwRc2VsZWN0ZWRfcXVhbnRp
dHmUSwCMC19fdmVyc2lvbl9flEsBjBBjb250ZXh0X3NldHRpbmdzlF2UKIwVb3Jhbmdld2lkZ2V0
LnNldHRpbmdzlIwHQ29udGV4dJSTlCmBlH2UKIwGdmFsdWVzlH2UKIwJc2VsZWN0aW9ulI+UaApL
AXWMB2NsYXNzZXOUjAEwlIwBMZSGlHViaA8pgZR9lChoEn2UKIwJc2VsZWN0aW9ulI+UaApLAXVo
FowIRWZmbHVlbnSUjANSYXeUhpR1YmV1Lg==
</properties>
		<properties node_id="10" format="pickle">gASViwoAAAAAAAB9lCiMEmNvbnRyb2xBcmVhVmlzaWJsZZSIjAxyZWNlbnRfcGF0aHOUXZQojB5v
cmFuZ2V3aWRnZXQudXRpbHMuZmlsZWRpYWxvZ3OUjApSZWNlbnRQYXRolJOUKYGUfZQojAdhYnNw
YXRolIwzQzovVXNlcnMvSFAvRG93bmxvYWRzL0V4dGVybmFsIFZhbGlkYXRpb24gMTAwcy54bHN4
lIwGcHJlZml4lE6MB3JlbHBhdGiUTowFdGl0bGWUjACUjAVzaGVldJRoDowLZmlsZV9mb3JtYXSU
TnViaAYpgZR9lChoCYwzQzovVXNlcnMvSFAvRG93bmxvYWRzL0V4dGVybmFsIFZhbGlkYXRpb24g
MTAwcy54bHN4lGgLTmgMTmgNaA5oD2gOaBBOdWJoBimBlH2UKGgJjDNDOi9Vc2Vycy9IUC9Eb3du
bG9hZHMvRXh0ZXJuYWwgVmFsaWRhdGlvbiAxMDBzLnhsc3iUaAtOaAxOaA1oDmgPaA5oEE51YmgG
KYGUfZQoaAmMb0U6L9iv2LHYp9iz2KfYqiDYudmE2YrYpy9SZXNlYXJjaC9Eci4gTWFobW91ZC9F
LiBjb2xpLzEtIFJldmlld2VyIENvbW1lbnRzL0V4dGVybmFsIFZhbGlkYXRpb24gMTAwcyBvcmFu
Z2UueGxzeJRoC05oDE5oDWgOaA9oDmgQTnViaAYpgZR9lChoCYxuRTov2K/Ysdin2LPYp9iqINi5
2YTZitinL1Jlc2VhcmNoL0RyLiBNYWhtb3VkL0UuIGNvbGkvMS0gUmV2aWV3ZXIgQ29tbWVudHMv
RXh0ZXJuYWwgVmFsaWRhdGlvbiA4NnMgT3JhbmdlLnhsc3iUaAtOaAxOaA1oDmgPaA5oEE51YmgG
KYGUfZQoaAmMbkU6L9iv2LHYp9iz2KfYqiDYudmE2YrYpy9SZXNlYXJjaC9Eci4gTWFobW91ZC9F
LiBjb2xpLzEtIFJldmlld2VyIENvbW1lbnRzL0V4dGVybmFsIFZhbGlkYXRpb24gOTZzIE9yYW5n
ZS54bHN4lGgLTmgMTmgNaA5oD2gOaBBOdWJoBimBlH2UKGgJjEVFOi/Yr9ix2KfYs9in2Kog2LnZ
hNmK2KcvUmVzZWFyY2gvRHIuIE1haG1vdWQvRS4gY29saS9QcmV2ZWxhbmNlLnhsc3iUaAtOaAxO
aA1oDmgPaA5oEE51YmgGKYGUfZQoaAmMI0M6L1VzZXJzL0hQL0Rlc2t0b3AvUHJldmVsYW5jZS54
bHN4lGgLjAdiYXNlZGlylGgMjA9QcmV2ZWxhbmNlLnhsc3iUaA1oDmgPaA5oEE51YmgGKYGUfZQo
aAmMIkM6L1VzZXJzL0hQL0Rlc2t0b3AvUHJldmVsYW5jZS5jc3aUaAuMB2Jhc2VkaXKUaAyMDlBy
ZXZlbGFuY2UuY3N2lGgNaA5oD2gOaBBOdWJoBimBlH2UKGgJjC1DOi9Vc2Vycy9IUC9EZXNrdG9w
L1Jlc2VhcmNoL2ZpbmFsIHJlc3VsdC5jc3aUaAuMB2Jhc2VkaXKUaAyMEGZpbmFsIHJlc3VsdC5j
c3aUaA1oDmgPaA5oEE51YmgGKYGUfZQoaAmMXkM6L1VzZXJzL0hQL0FwcERhdGEvTG9jYWwvUHJv
Z3JhbXMvT3JhbmdlL0xpYi9zaXRlLXBhY2thZ2VzL09yYW5nZS9kYXRhc2V0cy9icm93bi1zZWxl
Y3RlZC50YWKUaAuMD3NhbXBsZS1kYXRhc2V0c5RoDIwSYnJvd24tc2VsZWN0ZWQudGFilGgNaA5o
D2gOaBBOdWJoBimBlH2UKGgJjFRDOi9Vc2Vycy9IUC9BcHBEYXRhL0xvY2FsL1Byb2dyYW1zL09y
YW5nZS9MaWIvc2l0ZS1wYWNrYWdlcy9PcmFuZ2UvZGF0YXNldHMvaXJpcy50YWKUaAtoNWgMjAhp
cmlzLnRhYpRoDWgOaA9oDmgQTnViZYwLcmVjZW50X3VybHOUXZSME3NhdmVkV2lkZ2V0R2VvbWV0
cnmUQ0IB2dDLAAMAAP/////////5AAAGAAAAAzgAAAAAAAAAFwAABf8AAAM3AAAAAAIAAAAGAAAA
AAAAAAAXAAAF/wAAAzeUjAtzaGVldF9uYW1lc5R9lIwGc291cmNllEsAjAN1cmyUaA6MDWRvbWFp
bl9lZGl0b3KUfZSMC19fdmVyc2lvbl9flEsBjBBjb250ZXh0X3NldHRpbmdzlF2UjBVvcmFuZ2V3
aWRnZXQuc2V0dGluZ3OUjAdDb250ZXh0lJOUKYGUfZQojAZ2YWx1ZXOUfZQojAl2YXJpYWJsZXOU
XZRoQ32UaE9dlChdlCiMC0RlcGFydG1lbnQglIwUT3JhbmdlLmRhdGEudmFyaWFibGWUjBBEaXNj
cmV0ZVZhcmlhYmxllJOUSwCMKkJ1cm5pbmcsIEVOVCwgSUNVLCBQSUNVLCBTdXJnaWNhbCwgVXJv
bG9neZSJZV2UKIwJRGlhZ25vc2lzlGhXSwCMakJhY3RlcmVtaWEsIEhlbWF0dXJpYSwgT3JhbCBD
YW5kaWRpYXNpcywgUGhhcnluZ2l0aXMsIFBuZXVtb25pYSwgVVRJLCBVcmluYXRpb24gSXJyZWd1
bGFyLCBXb3VuZCBJbmZlY3Rpb26UiWVdlCiMCkFnZS8gTW9udGiUaFWMEkNvbnRpbnVvdXNWYXJp
YWJsZZSTlEsAaA6IZV2UKIwGR2VuZGVylGhXSwCMDEZlbWFsZSwgTWFsZZSJZV2UKIwLU2FtcGxl
IHR5cGWUaFdLAIw1Qmxvb2QsIEJvZHkgZmx1aWQsIFB1cywgU3B1dHVtLCBVcmluZSwgVXJpbmUg
Q2F0aGV0ZXKUiWVdlCiMB0UuIGNvbGmUaFdLAYwEMCwgMZSIZV2UKIwEQ29kZZRoVYwOU3RyaW5n
VmFyaWFibGWUk5RLAmgOiWVdlCiMA0FnZZRobEsCaA6JZWVzaEVLAXWMCmF0dHJpYnV0ZXOUKIwL
RGVwYXJ0bWVudCCUXZQojAdCdXJuaW5nlIwDRU5UlIwDSUNVlIwEUElDVZSMCFN1cmdpY2FslIwH
VXJvbG9neZRlhpSMCURpYWdub3Npc5RdlCiMCkJhY3RlcmVtaWGUjAlIZW1hdHVyaWGUjBBPcmFs
IENhbmRpZGlhc2lzlIwLUGhhcnluZ2l0aXOUjAlQbmV1bW9uaWGUjANVVEmUjBNVcmluYXRpb24g
SXJyZWd1bGFylIwPV291bmQgSW5mZWN0aW9ulGWGlIwKQWdlLyBNb250aJRLAoaUjAZHZW5kZXKU
XZQojAZGZW1hbGWUjARNYWxllGWGlIwLU2FtcGxlIHR5cGWUXZQojAVCbG9vZJSMCkJvZHkgZmx1
aWSUjANQdXOUjAZTcHV0dW2UjAVVcmluZZSMDlVyaW5lIENhdGhldGVylGWGlIwHRS4gY29saZRd
lCiMATCUjAExlGWGlHSUjAVtZXRhc5SMBENvZGWUSwOGlIwDQWdllEsDhpSGlIwKY2xhc3NfdmFy
c5QpjBJtb2RpZmllZF92YXJpYWJsZXOUXZR1YmF1Lg==
</properties>
		<properties node_id="11" format="pickle">gASVpQMAAAAAAAB9lCiMFGNvbXBhcmlzb25fY3JpdGVyaW9ulEsAjBJjb250cm9sQXJlYVZpc2li
bGWUiIwNY3Zfc3RyYXRpZmllZJSIjAduX2ZvbGRzlEsDjAluX3JlcGVhdHOUSwOMCnJlc2FtcGxp
bmeUSwCMBHJvcGWURz+5mZmZmZmajAtzYW1wbGVfc2l6ZZRLCYwTc2F2ZWRXaWRnZXRHZW9tZXRy
eZRDQgHZ0MsAAwAAAAAA+wAAAEkAAAUHAAADDgAAAPwAAABnAAAFBgAAAw0AAAAAAAAAAAYAAAAA
/AAAAGcAAAUGAAADDZSMEnNodWZmbGVfc3RyYXRpZmllZJSIjAh1c2Vfcm9wZZSJjAtzY29yZV90
YWJsZZR9lIwQc2hvd19zY29yZV9oaW50c5R9lCiMBk1vZGVsX5SIjAZUcmFpbl+UiYwFVGVzdF+U
iYwCQ0GUiIwXUHJlY2lzaW9uUmVjYWxsRlN1cHBvcnSUiIwLVGFyZ2V0U2NvcmWUiIwJUHJlY2lz
aW9ulIiMBlJlY2FsbJSIjAJGMZSIjANBVUOUiIwHTG9nTG9zc5SJjAtTcGVjaWZpY2l0eZSJjBdN
YXR0aGV3c0NvcnJDb2VmZmljaWVudJSIjANNU0WUiIwEUk1TRZSIjANNQUWUiIwETUFQRZSIjAVT
TUFQRZSIjAJSMpSIjAZDVlJNU0WUiYwPQ2x1c3RlcmluZ1Njb3JllIiMClNpbGhvdWV0dGWUiIwX
QWRqdXN0ZWRNdXR1YWxJbmZvU2NvcmWUiHVzjAtfX3ZlcnNpb25fX5RLBIwQY29udGV4dF9zZXR0
aW5nc5RdlIwVb3Jhbmdld2lkZ2V0LnNldHRpbmdzlIwHQ29udGV4dJSTlCmBlH2UKIwGdmFsdWVz
lH2UKIwPY2xhc3Nfc2VsZWN0aW9ulIwBMZRK/////4aUjAxmb2xkX2ZlYXR1cmWUTkr+////hpSM
FWZvbGRfZmVhdHVyZV9zZWxlY3RlZJSJSv7///+GlGgNfZRoKEsEdYwKYXR0cmlidXRlc5QojAtE
ZXBhcnRtZW50IJRLAYaUjAlEaWFnbm9zaXOUSwGGlIwKQWdlLyBNb250aJRLAoaUjAZHZW5kZXKU
SwGGlIwLU2FtcGxlIHR5cGWUSwGGlHSUjAVtZXRhc5SMBENvZGWUSwOGlIwDQWdllEsDhpSGlIwK
Y2xhc3NfdmFyc5SMB0UuIGNvbGmUSwGGlIWUdWJhdS4=
</properties>
		<properties node_id="12" format="literal">{'auto_apply': True, 'controlAreaVisible': True, 'learner_name': '', 'metric_index': 0, 'n_neighbors': 5, 'savedWidgetGeometry': b'\x01\xd9\xd0\xcb\x00\x03\x00\x00\x00\x00\x02\x8f\x00\x00\x01\x0f\x00\x00\x03q\x00\x00\x02\x0c\x00\x00\x02\x90\x00\x00\x01-\x00\x00\x03p\x00\x00\x02\x0b\x00\x00\x00\x00\x00\x00\x00\x00\x06\x00\x00\x00\x02\x90\x00\x00\x01-\x00\x00\x03p\x00\x00\x02\x0b', 'weight_index': 0, '__version__': 1}</properties>
		<properties node_id="13" format="literal">{'auto_apply': True, 'controlAreaVisible': True, 'learner_name': '', 'savedWidgetGeometry': b'\x01\xd9\xd0\xcb\x00\x03\x00\x00\x00\x00\x02\xa4\x00\x00\x01D\x00\x00\x03[\x00\x00\x01\xd6\x00\x00\x02\xa5\x00\x00\x01b\x00\x00\x03Z\x00\x00\x01\xd5\x00\x00\x00\x00\x00\x00\x00\x00\x06\x00\x00\x00\x02\xa5\x00\x00\x01b\x00\x00\x03Z\x00\x00\x01\xd5', '__version__': 1}</properties>
		<properties node_id="14" format="literal">{'activation_index': 3, 'alpha_index': 1, 'auto_apply': True, 'controlAreaVisible': True, 'hidden_layers_input': '100,', 'learner_name': '', 'max_iterations': 200, 'replicable': True, 'savedWidgetGeometry': b'\x01\xd9\xd0\xcb\x00\x03\x00\x00\x00\x00\x02`\x00\x00\x00\xf0\x00\x00\x03\xa0\x00\x00\x02*\x00\x00\x02a\x00\x00\x01\x0e\x00\x00\x03\x9f\x00\x00\x02)\x00\x00\x00\x00\x00\x00\x00\x00\x06\x00\x00\x00\x02a\x00\x00\x01\x0e\x00\x00\x03\x9f\x00\x00\x02)', 'solver_index': 2, '__version__': 2}</properties>
		<properties node_id="15" format="literal">{'C_index': 62, 'auto_apply': True, 'class_weight': False, 'controlAreaVisible': True, 'learner_name': '', 'penalty_type': 0, 'savedWidgetGeometry': b'\x01\xd9\xd0\xcb\x00\x03\x00\x00\x00\x00\x02\x93\x00\x00\x00\xfc\x00\x00\x03l\x00\x00\x02\x1f\x00\x00\x02\x94\x00\x00\x01\x1a\x00\x00\x03k\x00\x00\x02\x1e\x00\x00\x00\x00\x00\x00\x00\x00\x06\x00\x00\x00\x02\x94\x00\x00\x01\x1a\x00\x00\x03k\x00\x00\x02\x1e', '__version__': 2}</properties>
		<properties node_id="16" format="literal">{'auto_apply': True, 'class_weight': False, 'controlAreaVisible': True, 'index_output': 0, 'learner_name': '', 'max_depth': 3, 'max_features': 5, 'min_samples_split': 5, 'n_estimators': 10, 'savedWidgetGeometry': b'\x01\xd9\xd0\xcb\x00\x03\x00\x00\x00\x00\x02C\x00\x00\x00\xcf\x00\x00\x03\xbd\x00\x00\x025\x00\x00\x02D\x00\x00\x00\xed\x00\x00\x03\xbc\x00\x00\x024\x00\x00\x00\x00\x00\x00\x00\x00\x06\x00\x00\x00\x02D\x00\x00\x00\xed\x00\x00\x03\xbc\x00\x00\x024', 'use_max_depth': False, 'use_max_features': False, 'use_min_samples_split': True, 'use_random_state': False, '__version__': 1}</properties>
		<properties node_id="17" format="literal">{'auto_apply': True, 'controlAreaVisible': True, 'learner_name': '', 'learning_rate': 1.0, 'loss_index': 0, 'n_estimators': 50, 'random_seed': 0, 'savedWidgetGeometry': None, 'use_random_seed': False, '__version__': 1}</properties>
		<properties node_id="18" format="literal">{'auto_apply': True, 'controlAreaVisible': True, 'learner_name': '', 'savedWidgetGeometry': b'\x01\xd9\xd0\xcb\x00\x03\x00\x00\x00\x00\x02\xa4\x00\x00\x01D\x00\x00\x03[\x00\x00\x01\xec\x00\x00\x02\xa5\x00\x00\x01b\x00\x00\x03Z\x00\x00\x01\xeb\x00\x00\x00\x00\x00\x00\x00\x00\x06\x00\x00\x00\x02\xa5\x00\x00\x01b\x00\x00\x03Z\x00\x00\x01\xeb', '__version__': 1}</properties>
		<properties node_id="19" format="pickle">gASVcwEAAAAAAAB9lCiMEmFwcGVuZF9wcmVkaWN0aW9uc5SIjBRhcHBlbmRfcHJvYmFiaWxpdGll
c5SJjAphdXRvY29tbWl0lIiMEmNvbnRyb2xBcmVhVmlzaWJsZZSIjBNzYXZlZFdpZGdldEdlb21l
dHJ5lENCAdnQywADAAAAAAGIAAAA1AAABHcAAAJGAAABiQAAAPIAAAR2AAACRQAAAAAAAAAABgAA
AAGJAAAA8gAABHYAAAJFlIwQc2VsZWN0ZWRfbGVhcm5lcpRdlEsFYYwRc2VsZWN0ZWRfcXVhbnRp
dHmUSwCMC19fdmVyc2lvbl9flEsBjBBjb250ZXh0X3NldHRpbmdzlF2UjBVvcmFuZ2V3aWRnZXQu
c2V0dGluZ3OUjAdDb250ZXh0lJOUKYGUfZQojAZ2YWx1ZXOUfZQojAlzZWxlY3Rpb26Uj5QoSwBL
AYaUSwFLAYaUkGgKSwF1jAdjbGFzc2VzlIwBMJSMATGUhpR1YmF1Lg==
</properties>
		<properties node_id="20" format="pickle">gASViQMAAAAAAAB9lCiMCmF1dG9fYXBwbHmUiIwSY29udHJvbEFyZWFWaXNpYmxllIiME3NhdmVk
V2lkZ2V0R2VvbWV0cnmUQ0IB2dDLAAMAAP/////////5AAAGAAAAAzgAAAAAAAAAFwAABf8AAAM3
AAAAAAIAAAAGAAAAAAAAAAAXAAAF/wAAAzeUjBBzZWxlY3RlZF9tZXRob2RzlI+UKIwIUlJlbGll
ZkaUjAVBTk9WQZSMB1JlbGllZkaUjBVVbml2YXJpYXRlIFJlZ3Jlc3Npb26UjBZJbmZvcm1hdGlv
biBHYWluIFJhdGlvlIwNR2luaSBEZWNyZWFzZZSMBEZDQkaUjBBJbmZvcm1hdGlvbiBHYWlulIwE
z4fCspSQjAdzb3J0aW5nlEsBSwGGlIwLX192ZXJzaW9uX1+USwSMEGNvbnRleHRfc2V0dGluZ3OU
XZQojBVvcmFuZ2V3aWRnZXQuc2V0dGluZ3OUjAdDb250ZXh0lJOUKYGUfZQojAZ2YWx1ZXOUfZQo
jAluU2VsZWN0ZWSUSwVK/v///4aUjA5zZWxlY3RlZF9hdHRyc5RdlIwPc2VsZWN0aW9uTWV0aG9k
lEsCSv7///+GlGgSSwR1jAphdHRyaWJ1dGVzlH2UKIwLRGVwYXJ0bWVudCCUSwGMCURpYWdub3Np
c5RLAYwKQWdlLyBNb250aJRLAowGR2VuZGVylEsBjAtTYW1wbGUgdHlwZZRLAYwHRS4gY29saZRL
AXWMBW1ldGFzlH2UKIwEQ29kZZRLA4wDQWdllEsDdXViaBcpgZR9lChoGn2UKGgcSwVK/v///4aU
aB5dlGggSwJK/v///4aUaBJLBHVoIn2UKIwLRGVwYXJ0bWVudCCUSwGMCURpYWdub3Npc5RLAYwK
QWdlLyBNb250aJRLAowGR2VuZGVylEsBjAtTYW1wbGUgdHlwZZRLAYwHRS4gY29saZRLAXVoKn2U
dWJoFymBlH2UKGgafZQoaBxLBUr+////hpRoHl2UaCBLAkr+////hpRoEksEdWgifZQojAtEZXBh
cnRtZW50IJRLAYwJRGlhZ25vc2lzlEsBjApBZ2UvIE1vbnRolEsCjAZHZW5kZXKUSwGMC1NhbXBs
ZSB0eXBllEsBjAZSZXN1bHSUSwGMB0UuIGNvbGmUSwF1aCp9lCiMBENvZGWUSwOMA0FnZZRLA3V1
YmV1Lg==
</properties>
		<properties node_id="21" format="pickle">gASVMQIAAAAAAAB9lCiMCmF1dG9fYXBwbHmUiIwSY29udHJvbEFyZWFWaXNpYmxllIiMEGN1bXVs
YXRpdmVfZGlzdHKUiIwTZml0dGVkX2Rpc3RyaWJ1dGlvbpRLAYwJaGlkZV9iYXJzlImMDWtkZV9z
bW9vdGhpbmeUSwqME3NhdmVkV2lkZ2V0R2VvbWV0cnmUQ0IB2dDLAAMAAAAAATYAAABjAAAEygAA
ArgAAAE3AAAAgQAABMkAAAK3AAAAAAAAAAAGAAAAATcAAACBAAAEyQAAAreUjApzaG93X3Byb2Jz
lImMDHNvcnRfYnlfZnJlcZSIjA9zdGFja2VkX2NvbHVtbnOUiIwLX192ZXJzaW9uX1+USwKMEGNv
bnRleHRfc2V0dGluZ3OUXZSMFW9yYW5nZXdpZGdldC5zZXR0aW5nc5SMB0NvbnRleHSUk5QpgZR9
lCiMBnZhbHVlc5R9lCiMBGN2YXKUjAdFLiBjb2xplEtlhpSMDm51bWJlcl9vZl9iaW5zlEsASv7/
//+GlIwNc2VsZWN0ZWRfYmFyc5SPlEr+////hpSMA3ZhcpRoF0tlhpRoDEsCdYwKYXR0cmlidXRl
c5R9lCiMC0RlcGFydG1lbnQglEsBjAlEaWFnbm9zaXOUSwGMCkFnZS8gTW9udGiUSwKMBkdlbmRl
cpRLAYwLU2FtcGxlIHR5cGWUSwFoF0sBdYwFbWV0YXOUfZQojARDb2RllEsDjANBZ2WUSwN1dWJh
dS4=
</properties>
		<properties node_id="22" format="literal">{'auto_commit': True, 'color_by_class': True, 'controlAreaVisible': True, 'savedWidgetGeometry': b'\x01\xd9\xd0\xcb\x00\x03\x00\x00\x00\x00\x01o\x00\x00\x00\x84\x00\x00\x04\x90\x00\x00\x02\x96\x00\x00\x01p\x00\x00\x00\xa2\x00\x00\x04\x8f\x00\x00\x02\x95\x00\x00\x00\x00\x00\x00\x00\x00\x06\x00\x00\x00\x01p\x00\x00\x00\xa2\x00\x00\x04\x8f\x00\x00\x02\x95', 'select_rows': True, 'show_attribute_labels': True, 'show_distributions': False, 'stored_selection': {'rows': [], 'columns': []}, 'stored_sort': [], '__version__': 1}</properties>
		<properties node_id="23" format="pickle">gASVGAUAAAAAAAB9lCiMC2F1dG9fY29tbWl0lIiMEmNvbnRyb2xBcmVhVmlzaWJsZZSIjBNpZ25v
cmVfbmV3X2ZlYXR1cmVzlImME3NhdmVkV2lkZ2V0R2VvbWV0cnmUQ0IB2dDLAAMAAAAAAdMAAABS
AAAELAAAAsgAAAHUAAAAcAAABCsAAALHAAAAAAAAAAAGAAAAAdQAAABwAAAEKwAAAseUjBJ1c2Vf
aW5wdXRfZmVhdHVyZXOUiYwLX192ZXJzaW9uX1+USwGMEGNvbnRleHRfc2V0dGluZ3OUXZQojBVv
cmFuZ2V3aWRnZXQuc2V0dGluZ3OUjAdDb250ZXh0lJOUKYGUfZQojAZ2YWx1ZXOUfZQojBFkb21h
aW5fcm9sZV9oaW50c5R9lCiMC0RlcGFydG1lbnQglEsBhpSMCWF0dHJpYnV0ZZRLAIaUjAlEaWFn
bm9zaXOUSwGGlGgVSwGGlIwKQWdlLyBNb250aJRLAoaUaBVLAoaUjAZHZW5kZXKUSwGGlGgVSwOG
lIwLU2FtcGxlIHR5cGWUSwGGlGgVSwSGlIwHRS4gY29saZRLAYaUjAVjbGFzc5RLAIaUjARDb2Rl
lEsDhpSMBG1ldGGUSwCGlIwDQWdllEsDhpRoKUsBhpR1Sv7///+GlGgHSwF1jAphdHRyaWJ1dGVz
lH2UKIwLRGVwYXJ0bWVudCCUSwGMCURpYWdub3Npc5RLAYwKQWdlLyBNb250aJRLAowGR2VuZGVy
lEsBjAtTYW1wbGUgdHlwZZRLAYwHRS4gY29saZRLAXWMBW1ldGFzlH2UKIwEQ29kZZRLA4wDQWdl
lEsDdXViaAwpgZR9lChoD32UKGgRfZQojAZSZXN1bHSUSwGGlIwJYXZhaWxhYmxllEsAhpSMBENv
ZGWUSwOGlGhBSwGGlIwDQWdllEsDhpRoQUsChpSMCURpYWdub3Npc5RLAYaUaBVLAIaUjAtEZXBh
cnRtZW50IJRLAYaUaBVLAYaUjAtTYW1wbGUgdHlwZZRLAYaUaBVLAoaUjApBZ2UvIE1vbnRolEsC
hpRoFUsDhpSMBkdlbmRlcpRLAYaUaBVLBIaUjAdFLiBjb2xplEsBhpRoJUsAhpR1Sv7///+GlGgH
SwF1aC99lChoTEsBaElLAWhSSwJoVUsBaE9LAWhYSwF1aDd9lChoP0sBaENLA2hGSwN1dWJoDCmB
lH2UKGgPfZQoaBF9lChoP0sBhpRoQUsAhpRoQ0sDhpRoQUsBhpRoRksDhpRoQUsChpRoSUsBhpRo
FUsAhpRoTEsBhpRoFUsBhpRoT0sBhpRoFUsChpRoUksChpRoFUsDhpRoVUsBhpRoFUsEhpRoWEsB
hpRoJUsAhpR1Sv7///+GlGgHSwF1aC99lCiMC0RlcGFydG1lbnQglEsBjAlEaWFnbm9zaXOUSwGM
CkFnZS8gTW9udGiUSwKMBkdlbmRlcpRLAYwLU2FtcGxlIHR5cGWUSwGMBlJlc3VsdJRLAYwHRS4g
Y29saZRLAXVoN32UKIwEQ29kZZRLA4wDQWdllEsDdXViaAwpgZR9lChoD32UKGgRfZQoaDJLAYaU
aBVLAIaUaDFLAYaUaBVLAYaUaDVLAYaUaBVLAoaUaDNLAoaUaBVLA4aUaDRLAYaUaBVLBIaUaDZL
AYaUaCVLAIaUdUr+////hpRoB0sBdWgvfZQoaHZLAWh3SwFoeEsCaHlLAWh6SwFofEsBdWg3fZR1
YmV1Lg==
</properties>
		<properties node_id="24" format="pickle">gASVsQQAAAAAAAB9lCiMCmF1dG9fYXBwbHmUiIwSY29udHJvbEFyZWFWaXNpYmxllIiMEGN1bXVs
YXRpdmVfZGlzdHKUiIwTZml0dGVkX2Rpc3RyaWJ1dGlvbpRLAYwJaGlkZV9iYXJzlImMDWtkZV9z
bW9vdGhpbmeUSwqME3NhdmVkV2lkZ2V0R2VvbWV0cnmUQ0IB2dDLAAMAAAAAATYAAABjAAAEygAA
ArgAAAE3AAAAgQAABMkAAAK3AAAAAAAAAAAGAAAAATcAAACBAAAEyQAAAreUjApzaG93X3Byb2Jz
lImMDHNvcnRfYnlfZnJlcZSIjA9zdGFja2VkX2NvbHVtbnOUiIwLX192ZXJzaW9uX1+USwKMEGNv
bnRleHRfc2V0dGluZ3OUXZQojBVvcmFuZ2V3aWRnZXQuc2V0dGluZ3OUjAdDb250ZXh0lJOUKYGU
fZQojAZ2YWx1ZXOUfZQojARjdmFylIwHRS4gY29saZRLZYaUjA5udW1iZXJfb2ZfYmluc5RLAEr+
////hpSMDXNlbGVjdGVkX2JhcnOUj5RK/v///4aUjAN2YXKUjApBZ2UvIE1vbnRolEtmhpRoDEsC
dYwKYXR0cmlidXRlc5R9lCiMC0RlcGFydG1lbnQglEsBjAlEaWFnbm9zaXOUSwFoH0sCjAZHZW5k
ZXKUSwGMC1NhbXBsZSB0eXBllEsBjAZSZXN1bHSUSwFoF0sBdYwFbWV0YXOUfZR1YmgRKYGUfZQo
aBR9lChoFowHRS4gY29saZRLZYaUaBlLAEr+////hpRoG4+USv7///+GlGgejAtEZXBhcnRtZW50
IJRLZYaUaAxLAnVoIX2UKIwLRGVwYXJ0bWVudCCUSwGMCURpYWdub3Npc5RLAYwKQWdlLyBNb250
aJRLAowGR2VuZGVylEsBjAtTYW1wbGUgdHlwZZRLAYwHRS4gY29saZRLAXVoKH2UKIwEQ29kZZRL
A4wDQWdllEsDdXViaBEpgZR9lChoFH2UKGgWjAdFLiBjb2xplEtlhpRoGUsASv7///+GlGgbj5RK
/v///4aUaB6MBlJlc3VsdJRLZYaUaAxLAnVoIX2UKIwLRGVwYXJ0bWVudCCUSwGMCURpYWdub3Np
c5RLAYwKQWdlLyBNb250aJRLAowGR2VuZGVylEsBjAtTYW1wbGUgdHlwZZRLAWhBSwF1aCh9lCho
RksBjARDb2RllEsDjANBZ2WUSwN1dWJoESmBlH2UKGgUfZQoaBZoQUtlhpRoGUsASv7///+GlGgb
j5RK/v///4aUaB5oRktlhpRoDEsCdWghfZQojAtEZXBhcnRtZW50IJRLAYwJRGlhZ25vc2lzlEsB
jApBZ2UvIE1vbnRolEsCjAZHZW5kZXKUSwGMC1NhbXBsZSB0eXBllEsBjAZSZXN1bHSUSwGMB0Uu
IGNvbGmUSwF1aCh9lCiMBENvZGWUSwOMA0FnZZRLA3V1YmgRKYGUfZQoaBR9lChoFmg5S2WGlGgZ
SwBK/v///4aUaBuPlEr+////hpRoHmg1S2WGlGgMSwJ1aCF9lChoWksBaFtLAWhcSwJoXUsBaF5L
AWhgSwF1aCh9lHViZXUu
</properties>
		<properties node_id="25" format="pickle">gASV9gUAAAAAAAB9lCiMC2F1dG9fY29tbWl0lIiMEmNvbnRyb2xBcmVhVmlzaWJsZZSIjBNpZ25v
cmVfbmV3X2ZlYXR1cmVzlImME3NhdmVkV2lkZ2V0R2VvbWV0cnmUQ0IB2dDLAAMAAAAAAdMAAABS
AAAELAAAAsgAAAHUAAAAcAAABCsAAALHAAAAAAAAAAAGAAAAAdQAAABwAAAEKwAAAseUjBJ1c2Vf
aW5wdXRfZmVhdHVyZXOUiYwLX192ZXJzaW9uX1+USwGMEGNvbnRleHRfc2V0dGluZ3OUXZQojBVv
cmFuZ2V3aWRnZXQuc2V0dGluZ3OUjAdDb250ZXh0lJOUKYGUfZQojAZ2YWx1ZXOUfZQojBFkb21h
aW5fcm9sZV9oaW50c5R9lCiMBlJlc3VsdJRLAYaUjAlhdHRyaWJ1dGWUSwCGlIwJRGlhZ25vc2lz
lEsBhpRoFUsBhpSMC0RlcGFydG1lbnQglEsBhpRoFUsChpSMC1NhbXBsZSB0eXBllEsBhpRoFUsD
hpSMCkFnZS8gTW9udGiUSwKGlGgVSwSGlIwGR2VuZGVylEsBhpRoFUsFhpSMB0UuIGNvbGmUSwGG
lIwFY2xhc3OUSwCGlHVK/v///4aUaAdLAXWMCmF0dHJpYnV0ZXOUfZQoaBpLAWgXSwFoIEsCaCNL
AWgdSwFoE0sBaCZLAXWMBW1ldGFzlH2UdWJoDCmBlH2UKGgPfZQoaBF9lCiMBENvZGWUSwOGlIwJ
YXZhaWxhYmxllEsAhpSMA0FnZZRLA4aUaDVLAYaUjAZSZXN1bHSUSwGGlGgVSwCGlIwJRGlhZ25v
c2lzlEsBhpRoFUsBhpSMC0RlcGFydG1lbnQglEsBhpRoFUsChpSMC1NhbXBsZSB0eXBllEsBhpRo
FUsDhpSMCkFnZS8gTW9udGiUSwKGlGgVSwSGlIwGR2VuZGVylEsBhpRoFUsFhpSMB0UuIGNvbGmU
SwGGlGgoSwCGlHVK/v///4aUaAdLAXVoK32UKGhASwFoPUsBaEZLAmhJSwFoQ0sBaExLAXVoLX2U
KGg6SwFoM0sDaDdLA3V1YmgMKYGUfZQoaA99lChoEX2UKIwLRGVwYXJ0bWVudCCUSwGGlGgVSwCG
lIwJRGlhZ25vc2lzlEsBhpRoFUsBhpSMCkFnZS8gTW9udGiUSwKGlGgVSwKGlIwGR2VuZGVylEsB
hpRoFUsDhpSMC1NhbXBsZSB0eXBllEsBhpRoFUsEhpSMB0UuIGNvbGmUSwGGlGgoSwCGlIwEQ29k
ZZRLA4aUjARtZXRhlEsAhpSMA0FnZZRLA4aUaGpLAYaUdUr+////hpRoB0sBdWgrfZQojAtEZXBh
cnRtZW50IJRLAYwJRGlhZ25vc2lzlEsBjApBZ2UvIE1vbnRolEsCjAZHZW5kZXKUSwGMC1NhbXBs
ZSB0eXBllEsBjAdFLiBjb2xplEsBdWgtfZQojARDb2RllEsDjANBZ2WUSwN1dWJoDCmBlH2UKGgP
fZQoaBF9lChoM0sDhpRoNUsAhpRoN0sDhpRoNUsBhpRoOksBhpRoFUsAhpRoPUsBhpRoFUsBhpRo
QEsBhpRoFUsChpRoQ0sBhpRoFUsDhpRoRksChpRoFUsEhpRoSUsBhpRoFUsFhpRoTEsBhpRoKEsA
hpR1Sv7///+GlGgHSwF1aCt9lCiMC0RlcGFydG1lbnQglEsBjAlEaWFnbm9zaXOUSwGMCkFnZS8g
TW9udGiUSwKMBkdlbmRlcpRLAYwLU2FtcGxlIHR5cGWUSwGMBlJlc3VsdJRLAYwHRS4gY29saZRL
AXVoLX2UKIwEQ29kZZRLA4wDQWdllEsDdXViaAwpgZR9lChoD32UKGgRfZQoaHJLAYaUaBVLAIaU
aHFLAYaUaBVLAYaUaHVLAYaUaBVLAoaUaHNLAoaUaBVLA4aUaHRLAYaUaBVLBIaUaHZLAYaUaChL
AIaUdUr+////hpRoB0sBdWgrfZQoaJJLAWiTSwFolEsCaJVLAWiWSwFomEsBdWgtfZR1YmV1Lg==
</properties>
		<properties node_id="26" format="literal">{'autocommit': True, 'axis': 0, 'controlAreaVisible': True, 'metric_id': 1, 'savedWidgetGeometry': b'\x01\xd9\xd0\xcb\x00\x03\x00\x00\x00\x00\x02[\x00\x00\x00\xea\x00\x00\x03\xa4\x00\x00\x02G\x00\x00\x02\\\x00\x00\x01\x08\x00\x00\x03\xa3\x00\x00\x02F\x00\x00\x00\x00\x00\x00\x00\x00\x06\x00\x00\x00\x02\\\x00\x00\x01\x08\x00\x00\x03\xa3\x00\x00\x02F', '__version__': 4}</properties>
		<properties node_id="27" format="pickle">gASVnAQAAAAAAAB9lCiMF2Fubm90YXRpb25faWZfZW51bWVyYXRllIwLRW51bWVyYXRpb26UjBNh
bm5vdGF0aW9uX2lmX25hbWVzlIwETmFtZZSMCmF1dG9jb21taXSUiIwSY29udHJvbEFyZWFWaXNp
YmxllIiMCWN1dF9yYXRpb5SMFm51bXB5Ll9jb3JlLm11bHRpYXJyYXmUjAZzY2FsYXKUk5SMBW51
bXB5lIwFZHR5cGWUk5SMAmY4lImIh5RSlChLA4wBPJROTk5K/////0r/////SwB0lGJDCAAAAAAA
APj/lIaUUpSMEWxhYmVsX29ubHlfc3Vic2V0lImMB2xpbmthZ2WUSwGMCW1heF9kZXB0aJRLB4wH
cHJ1bmluZ5RLAIwTc2F2ZWRXaWRnZXRHZW9tZXRyeZRDQgHZ0MsAAwAA//////////kAAAYAAAAD
OAAAAAAAAAAXAAAF/wAAAzcAAAAAAgAAAAYAAAAAAAAAABcAAAX/AAADN5SMEHNlbGVjdGlvbl9t
ZXRob2SUSwKMBXRvcF9ulEsHjAt6b29tX2ZhY3RvcpRK/P///4wLX192ZXJzaW9uX1+USwKMFF9f
c2Vzc2lvbl9zdGF0ZV9kYXRhlH2UjAd2ZXJzaW9ulEsASwBLAIeUc4wQY29udGV4dF9zZXR0aW5n
c5RdlCiMFW9yYW5nZXdpZGdldC5zZXR0aW5nc5SMB0NvbnRleHSUk5QpgZR9lCiMBnZhbHVlc5R9
lCiMCmFubm90YXRpb26UjAtEZXBhcnRtZW50IJRLZYaUjAhjb2xvcl9ieZSMB0UuIGNvbGmUS2WG
lGgfSwJ1jAphdHRyaWJ1dGVzlH2UKIwGUmVzdWx0lEsBjAlEaWFnbm9zaXOUSwGMC0RlcGFydG1l
bnQglEsBjAtTYW1wbGUgdHlwZZRLAYwKQWdlLyBNb250aJRLAowGR2VuZGVylEsBjAdFLiBjb2xp
lEsBdYwFbWV0YXOUfZR1YmgoKYGUfZQoaCt9lCiMCmFubm90YXRpb26UjAtEZXBhcnRtZW50IJRL
ZYaUjAhjb2xvcl9ieZSMB0UuIGNvbGmUS2WGlGgfSwJ1aDN9lCiMC0RlcGFydG1lbnQglEsBjAlE
aWFnbm9zaXOUSwGMCkFnZS8gTW9udGiUSwKMBkdlbmRlcpRLAYwLU2FtcGxlIHR5cGWUSwGMB0Uu
IGNvbGmUSwF1aDx9lCiMBENvZGWUSwOMA0FnZZRLA3V1YmgoKYGUfZQoaCt9lChoQWhIS2WGlGhE
aE1LZYaUaB9LAnVoM32UKGg2SwFoN0sBaDhLAWg5SwJoOksBaDtLAXVoPH2UdWJoKCmBlH2UKGgr
fZQoaEFoN0tlhpRoRGg7S2WGlGgfSwJ1aDN9lChoNUsBaDZLAWg3SwFoOEsBaDlLAmg6SwFoO0sB
dWg8fZSMA0FnZZRLA3N1YmgoKYGUfZQoaCt9lChoQWg3S2WGlGhEaDtLZYaUaB9LAnVoM32UKGg1
SwFoNksBaDdLAWg4SwFoOUsCaDpLAWg7SwF1aDx9lCiMBENvZGWUSwNoX0sDdXViZXUu
</properties>
		<properties node_id="28" format="pickle">gASVPwIAAAAAAAB9lCiMB2NvbXBhcmWUSwKMEmNvbnRyb2xBcmVhVmlzaWJsZZSIjBNvcmRlcl9i
eV9pbXBvcnRhbmNllImMHG9yZGVyX2dyb3VwaW5nX2J5X2ltcG9ydGFuY2WUiYwTc2F2ZWRXaWRn
ZXRHZW9tZXRyeZRDQgHZ0MsAAwAA//////////kAAAYAAAADOAAAAAAAAAAXAAAF/wAAAzcAAAAA
AgAAAAYAAAAAAAAAABcAAAX/AAADN5SMEHNob3dfYW5ub3RhdGlvbnOUiIwLc2hvd19sYWJlbHOU
iIwNc2lnX3RocmVzaG9sZJRHP6mZmZmZmZqMCnNvcnRfZnJlcXOUiYwIc3RhdHRlc3SUSwCMCXN0
cmV0Y2hlZJSIjAtfX3ZlcnNpb25fX5RLAYwQY29udGV4dF9zZXR0aW5nc5RdlIwVb3Jhbmdld2lk
Z2V0LnNldHRpbmdzlIwHQ29udGV4dJSTlCmBlH2UKIwGdmFsdWVzlH2UKIwJYXR0cmlidXRllIwL
RGVwYXJ0bWVudCCUS2WGlIwJZ3JvdXBfdmFylIwGUmVzdWx0lEtlhpSMCXNlbGVjdGlvbpQpSv7/
//+GlGgNSwF1jAphdHRyaWJ1dGVzlH2UKGgbSwGMCURpYWdub3Npc5RLAWgYSwGMC1NhbXBsZSB0
eXBllEsBjApBZ2UvIE1vbnRolEsCjAZHZW5kZXKUSwGMB0UuIGNvbGmUSwF1jAVtZXRhc5R9lIwH
Q2x1c3RlcpRLAXN1YmF1Lg==
</properties>
		<properties node_id="29" format="pickle">gASVGAUAAAAAAAB9lCiMC2F1dG9fY29tbWl0lIiMEmNvbnRyb2xBcmVhVmlzaWJsZZSIjBNpZ25v
cmVfbmV3X2ZlYXR1cmVzlImME3NhdmVkV2lkZ2V0R2VvbWV0cnmUQ0IB2dDLAAMAAAAAAdMAAABS
AAAELAAAAsgAAAHUAAAAcAAABCsAAALHAAAAAAAAAAAGAAAAAdQAAABwAAAEKwAAAseUjBJ1c2Vf
aW5wdXRfZmVhdHVyZXOUiYwLX192ZXJzaW9uX1+USwGMEGNvbnRleHRfc2V0dGluZ3OUXZQojBVv
cmFuZ2V3aWRnZXQuc2V0dGluZ3OUjAdDb250ZXh0lJOUKYGUfZQojAZ2YWx1ZXOUfZQojBFkb21h
aW5fcm9sZV9oaW50c5R9lCiMC0RlcGFydG1lbnQglEsBhpSMCWF0dHJpYnV0ZZRLAIaUjAlEaWFn
bm9zaXOUSwGGlGgVSwGGlIwKQWdlLyBNb250aJRLAoaUaBVLAoaUjAZHZW5kZXKUSwGGlGgVSwOG
lIwLU2FtcGxlIHR5cGWUSwGGlGgVSwSGlIwHRS4gY29saZRLAYaUjAVjbGFzc5RLAIaUjARDb2Rl
lEsDhpSMBG1ldGGUSwCGlIwDQWdllEsDhpRoKUsBhpR1Sv7///+GlGgHSwF1jAphdHRyaWJ1dGVz
lH2UKIwLRGVwYXJ0bWVudCCUSwGMCURpYWdub3Npc5RLAYwKQWdlLyBNb250aJRLAowGR2VuZGVy
lEsBjAtTYW1wbGUgdHlwZZRLAYwHRS4gY29saZRLAXWMBW1ldGFzlH2UKIwEQ29kZZRLA4wDQWdl
lEsDdXViaAwpgZR9lChoD32UKGgRfZQojANBZ2WUSwOGlIwJYXZhaWxhYmxllEsAhpSMBENvZGWU
SwOGlGhBSwGGlIwGUmVzdWx0lEsBhpRoQUsChpSMCURpYWdub3Npc5RLAYaUaBVLAIaUjAtEZXBh
cnRtZW50IJRLAYaUaBVLAYaUjAtTYW1wbGUgdHlwZZRLAYaUaBVLAoaUjApBZ2UvIE1vbnRolEsC
hpRoFUsDhpSMBkdlbmRlcpRLAYaUaBVLBIaUjAdFLiBjb2xplEsBhpRoJUsAhpR1Sv7///+GlGgH
SwF1aC99lChoTEsBaElLAWhSSwJoVUsBaE9LAWhYSwF1aDd9lChoRksBaENLA2g/SwN1dWJoDCmB
lH2UKGgPfZQoaBF9lChoP0sDhpRoQUsAhpRoQ0sDhpRoQUsBhpRoRksBhpRoQUsChpRoSUsBhpRo
FUsAhpRoTEsBhpRoFUsBhpRoT0sBhpRoFUsChpRoUksChpRoFUsDhpRoVUsBhpRoFUsEhpRoWEsB
hpRoJUsAhpR1Sv7///+GlGgHSwF1aC99lCiMC0RlcGFydG1lbnQglEsBjAlEaWFnbm9zaXOUSwGM
CkFnZS8gTW9udGiUSwKMBkdlbmRlcpRLAYwLU2FtcGxlIHR5cGWUSwGMBlJlc3VsdJRLAYwHRS4g
Y29saZRLAXVoN32UKIwEQ29kZZRLA4wDQWdllEsDdXViaAwpgZR9lChoD32UKGgRfZQoaDJLAYaU
aBVLAIaUaDFLAYaUaBVLAYaUaDVLAYaUaBVLAoaUaDNLAoaUaBVLA4aUaDRLAYaUaBVLBIaUaDZL
AYaUaCVLAIaUdUr+////hpRoB0sBdWgvfZQoaHZLAWh3SwFoeEsCaHlLAWh6SwFofEsBdWg3fZR1
YmV1Lg==
</properties>
		<properties node_id="30" format="pickle">gASVYA4AAAAAAAB9lCiMEmNvbnRyb2xBcmVhVmlzaWJsZZSIjAxyZWNlbnRfcGF0aHOUXZQojB5v
cmFuZ2V3aWRnZXQudXRpbHMuZmlsZWRpYWxvZ3OUjApSZWNlbnRQYXRolJOUKYGUfZQojAdhYnNw
YXRolIxdRTov2K/Ysdin2LPYp9iqINi52YTZitinL1Jlc2VhcmNoL0RyLiBNYWhtb3VkL0UuIGNv
bGkvUHJldmVsYW5jZSAzMDBzIHdpdGggUmVzdWx0IGNvbHVtbi54bHN4lIwGcHJlZml4lE6MB3Jl
bHBhdGiUTowFdGl0bGWUjACUjAVzaGVldJRoDowLZmlsZV9mb3JtYXSUTnViaAYpgZR9lChoCYxR
RTov2K/Ysdin2LPYp9iqINi52YTZitinL1Jlc2VhcmNoL0RyLiBNYWhtb3VkL0UuIGNvbGkvUHJl
dmVsYW5jZSAzMDBzIE9yYW5nZS54bHN4lGgLTmgMTmgNaA5oD2gOaBBOdWJoBimBlH2UKGgJjDND
Oi9Vc2Vycy9IUC9Eb3dubG9hZHMvRXh0ZXJuYWwgVmFsaWRhdGlvbiAxMDBzLnhsc3iUaAtOaAxO
aA1oDmgPaA5oEE51YmgGKYGUfZQoaAmMM0M6L1VzZXJzL0hQL0Rvd25sb2Fkcy9FeHRlcm5hbCBW
YWxpZGF0aW9uIDEwMHMueGxzeJRoC05oDE5oDWgOaA9oDmgQTnViaAYpgZR9lChoCYwzQzovVXNl
cnMvSFAvRG93bmxvYWRzL0V4dGVybmFsIFZhbGlkYXRpb24gMTAwcy54bHN4lGgLTmgMTmgNaA5o
D2gOaBBOdWJoBimBlH2UKGgJjG9FOi/Yr9ix2KfYs9in2Kog2LnZhNmK2KcvUmVzZWFyY2gvRHIu
IE1haG1vdWQvRS4gY29saS8xLSBSZXZpZXdlciBDb21tZW50cy9FeHRlcm5hbCBWYWxpZGF0aW9u
IDEwMHMgb3JhbmdlLnhsc3iUaAtOaAxOaA1oDmgPaA5oEE51YmgGKYGUfZQoaAmMbkU6L9iv2LHY
p9iz2KfYqiDYudmE2YrYpy9SZXNlYXJjaC9Eci4gTWFobW91ZC9FLiBjb2xpLzEtIFJldmlld2Vy
IENvbW1lbnRzL0V4dGVybmFsIFZhbGlkYXRpb24gODZzIE9yYW5nZS54bHN4lGgLTmgMTmgNaA5o
D2gOaBBOdWJoBimBlH2UKGgJjG5FOi/Yr9ix2KfYs9in2Kog2LnZhNmK2KcvUmVzZWFyY2gvRHIu
IE1haG1vdWQvRS4gY29saS8xLSBSZXZpZXdlciBDb21tZW50cy9FeHRlcm5hbCBWYWxpZGF0aW9u
IDk2cyBPcmFuZ2UueGxzeJRoC05oDE5oDWgOaA9oDmgQTnViaAYpgZR9lChoCYxFRTov2K/Ysdin
2LPYp9iqINi52YTZitinL1Jlc2VhcmNoL0RyLiBNYWhtb3VkL0UuIGNvbGkvUHJldmVsYW5jZS54
bHN4lGgLTmgMTmgNaA5oD2gOaBBOdWJoBimBlH2UKGgJjCNDOi9Vc2Vycy9IUC9EZXNrdG9wL1By
ZXZlbGFuY2UueGxzeJRoC4wHYmFzZWRpcpRoDIwPUHJldmVsYW5jZS54bHN4lGgNaA5oD2gOaBBO
dWJoBimBlH2UKGgJjCJDOi9Vc2Vycy9IUC9EZXNrdG9wL1ByZXZlbGFuY2UuY3N2lGgLjAdiYXNl
ZGlylGgMjA5QcmV2ZWxhbmNlLmNzdpRoDWgOaA9oDmgQTnViaAYpgZR9lChoCYwtQzovVXNlcnMv
SFAvRGVza3RvcC9SZXNlYXJjaC9maW5hbCByZXN1bHQuY3N2lGgLjAdiYXNlZGlylGgMjBBmaW5h
bCByZXN1bHQuY3N2lGgNaA5oD2gOaBBOdWJoBimBlH2UKGgJjF5DOi9Vc2Vycy9IUC9BcHBEYXRh
L0xvY2FsL1Byb2dyYW1zL09yYW5nZS9MaWIvc2l0ZS1wYWNrYWdlcy9PcmFuZ2UvZGF0YXNldHMv
YnJvd24tc2VsZWN0ZWQudGFilGgLjA9zYW1wbGUtZGF0YXNldHOUaAyMEmJyb3duLXNlbGVjdGVk
LnRhYpRoDWgOaA9oDmgQTnViaAYpgZR9lChoCYxUQzovVXNlcnMvSFAvQXBwRGF0YS9Mb2NhbC9Q
cm9ncmFtcy9PcmFuZ2UvTGliL3NpdGUtcGFja2FnZXMvT3JhbmdlL2RhdGFzZXRzL2lyaXMudGFi
lGgLaDtoDIwIaXJpcy50YWKUaA1oDmgPaA5oEE51YmWMC3JlY2VudF91cmxzlF2UjBNzYXZlZFdp
ZGdldEdlb21ldHJ5lENCAdnQywADAAD/////////+QAABgAAAAM4AAAAAAAAABcAAAX/AAADNwAA
AAACAAAABgAAAAAAAAAAFwAABf8AAAM3lIwLc2hlZXRfbmFtZXOUfZSMBnNvdXJjZZRLAIwDdXJs
lGgOjA1kb21haW5fZWRpdG9ylH2UjAtfX3ZlcnNpb25fX5RLAYwQY29udGV4dF9zZXR0aW5nc5Rd
lIwVb3Jhbmdld2lkZ2V0LnNldHRpbmdzlIwHQ29udGV4dJSTlCmBlH2UKIwGdmFsdWVzlH2UKIwJ
dmFyaWFibGVzlF2UjA1kb21haW5fZWRpdG9ylH2UaFVdlChdlCiMC0RlcGFydG1lbnQglIwUT3Jh
bmdlLmRhdGEudmFyaWFibGWUjBBEaXNjcmV0ZVZhcmlhYmxllJOUSwCMSEJ1cm5pbmcsIERlcm1h
dG9sb2d5LCBFTlQsIElDVSwgTklDVSwgT3BodGhhbG1pYywgUElDVSwgU3VyZ2VyeSwgVXJvbG9n
eZSJZV2UKIwJRGlhZ25vc2lzlGheSwBYJAEAAEFuZW1pYSwgQmFjdGVyZW1pYSwgQmFjdGVyaWFs
IEluZmVjdGlvbiwgQmxvb2QgSGVtb2x5c2lzLCBEeXNwbmlhLCBFYXIgSW5mZWN0aW9uLCBFeWUg
SW5mZWN0aW9uLCBHZW5pdGFsIEluZmVjdGlvbiwgR2VuaXRhbCBJbmZlY3Rpb24gKyBQbmV1bW9u
aWEsIEhlbWF0dXJpYSwgSHlwZXJweXJleGlhLCBNZW5pbmdpdGlzLCBNeWFsZ2lhLCBPcmFsIENh
bmRpZGlhc2lzLCBQaGFyeW5naXRpcywgUG5ldW1vbmlhLCBQdXJ1bGVudCwgUHlyZXhpYSwgUmVz
cGlyYXRvcnkgSW5mZWN0aW9uLCBTZXB0ZWNpbWlhLCAuLi6UiWVdlCiMCkFnZS8gTW9udGiUaFyM
EkNvbnRpbnVvdXNWYXJpYWJsZZSTlEsAaA6IZV2UKIwGR2VuZGVylGheSwCMDEZlbWFsZSwgTWFs
ZZSJZV2UKIwLU2FtcGxlIHR5cGWUaF5LAIw1Qmxvb2QsIEJvZHkgZmx1aWQsIFB1cywgU3B1dHVt
LCBVcmluZSwgVXJpbmUgQ2F0aGV0ZXKUiWVdlCiMBlJlc3VsdJRoXksAjEtDLiBhbGJpY2Fucywg
RS4gY29saSwgRW50ZXJvYmFjdGVyLCBLLiBwbmV1bW9uaWFlLCBObyBncm93dGgsIFAuIGFlcnVn
aW5vc2GUiWVdlCiMB0UuIGNvbGmUaF5LAYwEMCwgMZSIZV2UKIwEQ29kZZRoXIwOU3RyaW5nVmFy
aWFibGWUk5RLA2gOiWVdlCiMA0FnZZRodksDaA6JZWVzaEtLAXWMCmF0dHJpYnV0ZXOUKIwLRGVw
YXJ0bWVudCCUXZQojAdCdXJuaW5nlIwLRGVybWF0b2xvZ3mUjANFTlSUjANJQ1WUjAROSUNVlIwK
T3BodGhhbG1pY5SMBFBJQ1WUjAdTdXJnZXJ5lIwHVXJvbG9neZRlhpSMCURpYWdub3Npc5RdlCiM
BkFuZW1pYZSMCkJhY3RlcmVtaWGUjBNCYWN0ZXJpYWwgSW5mZWN0aW9ulIwPQmxvb2QgSGVtb2x5
c2lzlIwHRHlzcG5pYZSMDUVhciBJbmZlY3Rpb26UjA1FeWUgSW5mZWN0aW9ulIwRR2VuaXRhbCBJ
bmZlY3Rpb26UjB1HZW5pdGFsIEluZmVjdGlvbiArIFBuZXVtb25pYZSMCUhlbWF0dXJpYZSMDEh5
cGVycHlyZXhpYZSMCk1lbmluZ2l0aXOUjAdNeWFsZ2lhlIwQT3JhbCBDYW5kaWRpYXNpc5SMC1Bo
YXJ5bmdpdGlzlIwJUG5ldW1vbmlhlIwIUHVydWxlbnSUjAdQeXJleGlhlIwVUmVzcGlyYXRvcnkg
SW5mZWN0aW9ulIwKU2VwdGVjaW1pYZSMDlNraW4gSW5mZWN0aW9ulIwOU3B1dHVtIGNvcGlvdXOU
jANVVEmUjBNVcmluYXRpb24gSXJyZWd1bGFylIwPVXJpbmUgcmV0ZW50aW9ulIwPV291bmQgSW5m
ZWN0aW9ulGWGlIwKQWdlLyBNb250aJRLAoaUjAZHZW5kZXKUXZQojAZGZW1hbGWUjARNYWxllGWG
lIwLU2FtcGxlIHR5cGWUXZQojAVCbG9vZJSMCkJvZHkgZmx1aWSUjANQdXOUjAZTcHV0dW2UjAVV
cmluZZSMDlVyaW5lIENhdGhldGVylGWGlIwGUmVzdWx0lF2UKIwLQy4gYWxiaWNhbnOUjAdFLiBj
b2xplIwMRW50ZXJvYmFjdGVylIwNSy4gcG5ldW1vbmlhZZSMCU5vIGdyb3d0aJSMDVAuIGFlcnVn
aW5vc2GUZYaUaLZdlCiMATCUjAExlGWGlHSUjAVtZXRhc5SMBENvZGWUSwOGlIwDQWdllEsDhpSG
lIwKY2xhc3NfdmFyc5QpjBJtb2RpZmllZF92YXJpYWJsZXOUXZR1YmF1Lg==
</properties>
		<properties node_id="31" format="literal">{'auto_commit': True, 'color_by_class': True, 'controlAreaVisible': True, 'savedWidgetGeometry': b'\x01\xd9\xd0\xcb\x00\x03\x00\x00\x00\x00\x01o\x00\x00\x00\x84\x00\x00\x04\x90\x00\x00\x02\x96\x00\x00\x01p\x00\x00\x00\xa2\x00\x00\x04\x8f\x00\x00\x02\x95\x00\x00\x00\x00\x00\x00\x00\x00\x06\x00\x00\x00\x01p\x00\x00\x00\xa2\x00\x00\x04\x8f\x00\x00\x02\x95', 'select_rows': True, 'show_attribute_labels': True, 'show_distributions': False, 'stored_selection': {'rows': [], 'columns': []}, 'stored_sort': [], '__version__': 1}</properties>
	</node_properties>
	<session_state>
		<window_groups />
	</session_state>
</scheme>
