# Supplementary material for: Machine learning-based prediction of E. coli infection in hospitalized patients using a no-code analytical framework
Source: Sci Rep. 2026 Jul 4;16:20563. doi: 10.1038/s41598-026-59795-y (PMC13333015; doi:10.1038/s41598-026-59795-y)
Supplement: Supplementary file 3 — Supplementary Material 3 [file 41598_2026_59795_MOESM3_ESM.txt]

# Supplementary Code 1 - Bootstrap 95% CI for AUC
# Source: https://stackoverflow.com/a/19132400 (CC BY-SA 4.0)
# Modified for 95% confidence interval

import numpy as np
from sklearn.metrics import roc_auc_score

def bootstrap_auc_ci(y_true, y_pred, n_bootstraps=1000, random_seed=42):
    np.random.seed(random_seed)
    bootstrapped_scores = []
    
    for _ in range(n_bootstraps):
        indices = np.random.randint(0, len(y_true), len(y_true))
        if len(np.unique(y_true[indices])) < 2:
            continue
        bootstrapped_scores.append(roc_auc_score(y_true[indices], y_pred[indices]))
    
    sorted_scores = np.array(bootstrapped_scores)
    sorted_scores.sort()
    
    lower = sorted_scores[int(0.025 * len(sorted_scores))]
    upper = sorted_scores[int(0.975 * len(sorted_scores))]
    
    return np.median(sorted_scores), lower, upper

# Example usage:
# median_auc, ci_lower, ci_upper = bootstrap_auc_ci(y_true, y_pred)
# print(f"AUC = {median_auc:.3f}, 95% CI = ({ci_lower:.3f} - {ci_upper:.3f})")
